# Supplementary material for: Utility of a custom designed next generation DNA sequencing gene panel to molecularly classify endometrial cancers according to The Cancer Genome Atlas subgroups
Source: BMC Med Genomics. 2020 Nov 30;13:179. doi: 10.1186/s12920-020-00824-8 (PMC7706212; doi:10.1186/s12920-020-00824-8)
Supplement: Supplementary file 1 — Additional file 1. Table S1 - Panel design for POLE sequencing. [file 12920_2020_824_MOESM1_ESM.xlsx]

## Sheet: IAD128329_167_coverage_details
# AmpliSeq_Version=6.0
# Genome=hg19
# Workflow=DNA
# Total_Targets=49
# Total_Amplicons=108
Request_ID	Target_ID	Gene_Symbol	Chromosome	Chr_Start	Chr_End	Num_Amplicons	Total_Bases	Covered_Bases	Missed_Bases	Coverage
IAD128329	998376	POLE	chr12	133200342	133201401	11	1059	926	133	0.8744
IAD128329	530075	POLE	chr12	133201485	133201585	2	100	100	0	1
IAD128329	530095	POLE	chr12	133202225	133202361	1	136	125	11	0.919
IAD128329	530100	POLE	chr12	133202697	133202908	3	211	199	12	0.943
IAD128329	530082	POLE	chr12	133208895	133209099	3	204	204	0	1
IAD128329	530090	POLE	chr12	133209244	133209386	2	142	142	0	1
IAD128329	530111	POLE	chr12	133210766	133210969	3	203	203	0	1
IAD128329	530099	POLE	chr12	133212472	133212615	2	143	143	0	1
IAD128329	530086	POLE	chr12	133214594	133214730	2	136	136	0	1
IAD128329	530074	POLE	chr12	133215705	133215889	3	184	184	0	1
IAD128329	530078	POLE	chr12	133218227	133218442	3	215	215	0	1
IAD128329	530104	POLE	chr12	133218757	133218988	3	231	208	23	0.9
IAD128329	530109	POLE	chr12	133219086	133219320	2	234	141	93	0.603
IAD128329	530102	POLE	chr12	133219400	133219587	3	187	187	0	1
IAD128329	530092	POLE	chr12	133219804	133219921	3	117	117	0	1
IAD128329	530108	POLE	chr12	133219987	133220151	3	164	145	19	0.884
IAD128329	530072	POLE	chr12	133220417	133220568	2	151	151	0	1
IAD128329	530096	POLE	chr12	133225509	133225663	2	154	144	10	0.935
IAD128329	530110	POLE	chr12	133225886	133226106	3	220	188	32	0.855
IAD128329	530068	POLE	chr12	133226257	133226480	2	223	223	0	1
IAD128329	530065	POLE	chr12	133233716	133233849	2	133	133	0	1
IAD128329	530066	POLE	chr12	133233929	133234020	2	91	91	0	1
IAD128329	530067	POLE	chr12	133234448	133234561	2	113	113	0	1
IAD128329	530101	POLE	chr12	133235875	133236100	3	225	225	0	1
IAD128329	530081	POLE	chr12	133237549	133237755	3	206	206	0	1
IAD128329	530080	POLE	chr12	133238107	133238275	2	168	168	0	1
IAD128329	530073	POLE	chr12	133240584	133240739	2	155	155	0	1
IAD128329	530071	POLE	chr12	133240950	133241053	1	103	56	47	0.544
IAD128329	530070	POLE	chr12	133241882	133242041	2	159	159	0	1
IAD128329	530077	POLE	chr12	133244083	133244239	3	156	156	0	1
IAD128329	530085	POLE	chr12	133244936	133245093	2	157	157	0	1
IAD128329	530079	POLE	chr12	133245215	133245328	2	113	113	0	1
IAD128329	530069	POLE	chr12	133245391	133245530	2	139	139	0	1
IAD128329	530107	POLE	chr12	133248795	133248913	1	118	118	0	1
IAD128329	530087	POLE	chr12	133249207	133249430	3	223	170	53	0.762
IAD128329	530089	POLE	chr12	133249744	133249868	2	124	124	0	1
IAD128329	530098	POLE	chr12	133250155	133250298	2	143	140	3	0.979
IAD128329	530112	POLE	chr12	133251978	133252108	2	130	130	0	1
IAD128329	530088	POLE	chr12	133252315	133252411	1	96	96	0	1
IAD128329	530094	POLE	chr12	133252674	133252795	1	121	121	0	1
IAD128329	530091	POLE	chr12	133253126	133253244	1	118	118	0	1
IAD128329	530103	POLE	chr12	133253943	133254034	1	91	91	0	1
IAD128329	530093	POLE	chr12	133254158	133254310	2	152	152	0	1
IAD128329	530083	POLE	chr12	133256077	133256242	2	165	165	0	1
IAD128329	530084	POLE	chr12	133256534	133256637	1	103	103	0	1
IAD128329	530105	POLE	chr12	133256758	133256813	1	55	55	0	1
IAD128329	530076	POLE	chr12	133257187	133257278	1	91	91	0	1
IAD128329	530097	POLE	chr12	133257718	133257870	2	152	152	0	1
IAD128329	1261716	POLE	chr12	133263834	133264115	1	281	100	181	0.356
