# Supplementary material for: Utility of a custom designed next generation DNA sequencing gene panel to molecularly classify endometrial cancers according to The Cancer Genome Atlas subgroups
Source: BMC Med Genomics. 2020 Nov 30;13:179. doi: 10.1186/s12920-020-00824-8 (PMC7706212; doi:10.1186/s12920-020-00824-8)
Supplement: Supplementary file 2 — Additional file 2. Table S2 - Next generation sequencing data presented by sample. [file 12920_2020_824_MOESM2_ESM.xlsx]

## Sheet: Sheet1
Sample	Grade	Histology	Unfiltered Somatic Variants	Unfiltered Somatic SNVs	SNV C>A	SNV C>G	SNV C>T	SNV T>A	SNV T>C	SNV T>G	Filtered Somatic SNVs	Filtered Somatic INDELs	Pathogenic Somatic Variants	Candidate Variants of Potential Pathogenic Interest	Pathogenic Somatic Variants plus Candidate Variants of Potential Pathogenic Interest	Hypermutated (0=No, 1=yes)	PTEN (N)	PTEN (0=no, 1=yes)	PIK3CA (N)	PIK3CA (0=no, 1=yes)	PIK3R1 (N)	PIK3R1 (0=no, 1=yes)	PIK3R3 (N)	PIK3R3 (0=no, 1=yes)	PI3-Kinase pathway (0=no, 1=yes)	TP53 (N)	TP53 (0=no, 1=yes)	PI3-Kinase, TP53 mutations (1=PI3-Kinase only, 2=TP53 only, 3=PI3-Kinase and TP53, 4=no PI3-Kinase or TP53)	MLH1 (N)	MLH1 (0=no, 1=yes)	MSH2 (N)	MSH2 (0=no, 1=yes)	MSH6 (N)	MSH6 (0=no, 1=yes)	PMS2 (N)	PMS2 (0=no, 1=yes)	ALL MSI (N)	ALL MSI (0=no, 1=yes)
T1	1	Endometrioid	47	42	0	1	8	3	3	4	8	2	1	5	6	0	2	1	2	1	0	0	0	0	1	0	0	1	0	0	0	0	0	0	0	0	0	0
T5	1	Endometrioid	54	50	4	1	13	2	8	1	9	2	2	5	7	0	0	0	1	1	0	0	0	0	1	0	0	1	0	0	0	0	0	0	0	0	0	0
T27	1	Endometrioid	76	75	7	2	9	5	7	4	7	1	1	4	5	0	1	1	1	1	0	0	0	0	1	0	0	1	0	0	0	0	0	0	0	0	0	0
T26	1	Endometrioid	59	57	6	4	3	4	9	4	8	1	2	5	7	0	2	1	2	1	0	0	0	0	1	0	0	1	0	0	0	0	0	0	0	0	0	0
T6	1	Endometrioid	54	48	3	3	16	1	4	2	7	2	1	7	8	0	1	1	0	0	1	1	0	0	1	0	0	1	0	0	0	0	0	0	0	0	0	0
T42	1	Endometrioid	66	59	4	1	10	2	3	7	14	7	3	11	14	0	3	1	1	1	0	0	0	0	1	0	0	1	0	0	0	0	0	0	0	0	0	0
T43	1	Endometrioid	90	85	10	3	10	3	6	5	7	1	2	0	2	0	0	0	1	1	0	0	0	0	1	0	0	1	0	0	0	0	0	0	0	0	0	0
T25	1	Endometrioid	75	69	8	1	12	3	3	4	11	1	0	7	7	0	1	1	2	1	0	0	0	0	1	0	0	1	0	0	0	0	0	0	0	0	0	0
T4	1	Endometrioid	65	61	7	3	13	3	3	2	9	1	1	5	6	0	1	1	0	0	0	0	0	0	0	0	0	4	0	0	0	0	0	0	0	0	0	0
T23	1	Endometrioid	68	66	9	2	9	3	6	4	7	2	1	7	8	0	2	1	2	1	0	0	0	0	1	0	0	1	0	0	0	0	0	0	0	0	0	0
T24	1	Endometrioid	64	62	5	4	1	4	5	4	4	0	0	2	2	0	2	1	0	0	0	0	0	0	0	0	0	4	0	0	0	0	0	0	0	0	0	0
T3	1	Endometrioid	57	55	3	4	9	5	6	1	8	0	1	4	5	0	2	1	0	0	1	1	0	0	1	0	0	1	0	0	0	0	0	0	0	0	0	0
T32	2	Endometrioid	67	64	5	3	9	2	6	5	5	1	1	4	5	0	0	0	0	0	0	0	0	0	0	1	1	2	0	0	0	0	0	0	0	0	0	0
T35	2	Endometrioid	121	115	11	2	12	8	12	7	29	3	0	19	19	0	2	1	1	1	0	0	0	0	1	0	0	1	0	0	0	0	0	0	0	0	0	0
T31	2	Endometrioid	77	74	3	1	8	5	7	7	11	1	0	10	10	0	1	1	1	1	0	0	0	0	1	0	0	1	0	0	0	0	0	0	0	0	0	0
T34	2	Endometrioid	82	79	7	1	4	6	14	6	9	1	1	4	5	0	0	0	1	1	0	0	1	1	1	1	1	3	0	0	0	0	0	0	0	0	0	0
T29	2	Endometrioid	75	73	6	1	12	2	8	8	5	0	0	2	2	0	1	1	0	0	1	1	0	0	1	0	0	1	0	0	0	0	0	0	0	0	0	0
T28	2	Endometrioid	74	71	8	2	10	6	8	8	16	5	1	13	14	0	2	1	1	1	0	0	0	0	1	0	0	1	0	0	0	0	0	0	0	0	0	0
T30	2	Endometrioid	50	47	3	1	5	3	6	3	4	2	1	4	5	0	2	1	2	1	0	0	0	0	1	0	0	1	0	0	0	0	0	0	0	0	0	0
T45	2	Endometrioid	261	249	9	8	45	15	37	9	37	7	1	19	20	0	3	1	2	1	0	0	0	0	1	0	0	1	0	0	0	0	0	0	0	0	0	0
T47	2	Endometrioid	61	59	5	0	2	7	3	7	0	0	0	0	0	0	0	0	0	0	0	0	0	0	0	0	0	4	0	0	0	0	0	0	0	0	0	0
T46	2	Endometrioid	46	42	4	1	8	0	3	1	5	3	0	4	4	0	2	1	1	1	0	0	0	0	1	0	0	1	0	0	0	0	0	0	0	0	0	0
T8	3	Endometrioid	86	80	7	5	16	3	7	2	9	0	1	4	5	0	3	1	1	1	0	0	0	0	1	0	0	1	0	0	0	0	0	0	0	0	0	0
T9	3	Endometrioid	402	399	59	0	95	0	11	11	234	3	6	119	125	1	4	1	2	1	2	1	0	0	1	1	1	3	2	1	1	1	2	1	1	1	5	1
T16	3	Endometrioid	89	40	9	1	15	10	8	3	14	4	1	7	8	0	1	1	1	1	1	1	0	0	1	0	0	1	0	0	0	0	0	0	0	0	0	0
T10	3	Endometrioid	67	63	6	1	8	6	7	4	14	2	1	7	8	0	1	1	1	1	0	0	0	0	1	0	0	1	0	0	0	0	0	0	0	0	0	0
T17	3	Endometrioid	65	61	3	3	13	2	4	4	8	7	2	8	10	0	2	1	0	0	1	1	0	0	1	0	0	1	0	0	0	0	0	0	0	0	0	0
T15	3	Endometrioid	209	193	12	3	10	8	44	7	105	12	1	42	43	1	3	1	3	1	0	0	0	0	1	1	1	3	1	1	0	0	0	0	0	0	1	1
T12	3	Endometrioid	317	310	67	3	48	6	19	23	214	2	2	75	77	1	3	1	5	1	1	1	2	1	1	0	0	1	0	0	0	0	0	0	0	0	0	0
T11	3	Endometrioid	591	581	88	3	141	7	22	27	191	1	6	126	132	1	4	1	4	1	1	1	1	1	1	1	1	3	1	1	2	1	1	1	0	0	4	1
T7	3	Endometrioid	60	55	3	1	7	4	10	2	4	3	0	4	4	0	0	0	0	0	2	1	0	0	1	0	0	1	0	0	0	0	0	0	0	0	0	0
T37	3	Endometrioid	35	29	4	0	2	2	1	3	5	4	1	5	6	0	1	1	1	1	0	0	0	0	1	0	0	1	0	0	0	0	0	0	0	0	0	0
T38	3	Endometrioid	189	184	37	2	31	5	15	13	99	0	2	43	45	1	4	1	2	1	0	0	0	0	1	0	0	1	0	0	0	0	1	1	0	0	1	1
T36	3	Endometrioid	376	370	81	3	51	4	20	33	272	2	4	104	108	1	4	1	2	1	1	1	0	0	1	1	1	3	0	0	1	1	2	1	0	0	3	1
T18	3	Serous	35	32	4	0	3	2	5	0	4	1	1	1	2	0	0	0	0	0	0	0	0	0	0	1	1	2	0	0	0	0	0	0	0	0	0	0
T19	3	Serous	42	41	2	2	5	1	4	1	3	0	0	2	2	0	0	0	1	1	0	0	0	0	1	1	1	3	0	0	0	0	0	0	0	0	0	0
T54	3	Serous	59	58	8	2	7	3	4	7	3	0	0	0	0	0	0	0	0	0	0	0	0	0	0	0	0	4	0	0	0	0	0	0	0	0	0	0
T41	3	Serous	64	60	3	2	6	4	8	3	2	2	0	3	3	0	0	0	0	0	0	0	0	0	0	1	1	2	0	0	0	0	0	0	0	0	0	0
T21	3	Serous	63	58	4	1	4	5	5	6	8	3	2	3	5	0	1	1	1	1	1	1	0	0	1	0	0	1	0	0	0	0	0	0	0	0	0	0
T48	3	Serous	56	53	5	2	6	4	4	3	2	0	1	0	1	0	0	0	0	0	0	0	0	0	0	1	1	2	0	0	0	0	0	0	0	0	0	0
T40	3	Serous	56	54	6	3	8	8	3	6	6	0	0	3	3	0	0	0	0	0	0	0	0	0	0	1	1	2	0	0	0	0	0	0	0	0	0	0
T39	3	Serous	66	64	4	3	10	4	5	4	3	2	0	4	4	0	1	1	0	0	0	0	0	0	0	1	1	2	0	0	0	0	0	0	0	0	0	0
T13	3	Serous	56	49	3	3	7	1	4	2	10	3	0	2	2	0	0	0	0	0	0	0	0	0	0	1	1	2	0	0	0	0	0	0	0	0	0	0
T52	3	Serous	79	75	12	3	5	5	8	4	3	0	1	2	3	0	0	0	1	1	0	0	0	0	1	1	1	3	0	0	0	0	0	0	0	0	0	0
T53	3	Serous	82	76	11	4	3	5	7	6	9	9	1	6	7	0	0	0	0	0	0	0	0	0	0	1	1	2	0	0	0	0	0	0	0	0	0	0
T55	3	Serous	72	69	6	2	5	8	10	5	3	0	0	2	2	0	0	0	0	0	0	0	0	0	0	0	0	4	0	0	0	0	0	0	0	0	0	0
T51	3	Serous	329	311	18	10	44	7	50	11	36	7	2	12	14	0	0	0	0	0	0	0	0	0	0	1	1	2	0	0	0	0	0	0	0	0	0	0
