# Supplementary material for: Utility of a custom designed next generation DNA sequencing gene panel to molecularly classify endometrial cancers according to The Cancer Genome Atlas subgroups
Source: BMC Med Genomics. 2020 Nov 30;13:179. doi: 10.1186/s12920-020-00824-8 (PMC7706212; doi:10.1186/s12920-020-00824-8)
Supplement: Supplementary file 4 — Additional file 4. Table S4 - Somatic variants compared by tumor histology and grade. [file 12920_2020_824_MOESM4_ESM.xlsx]

## Sheet: Categorical variable_results_1
				Histology									Grade										Hist_grade
marker		marker		1	2	fishers_exact_test_pvalue	chi-sq_test_pvalue				marker		1	2	3	fishers_exact_test_pvalue	chi-sq_test_pvalue				marker		1	2	3	4	fishers_exact_test_pvalue	chi-sq_test_pvalue
S_chr1_11206828_pGlu1531Ter	0	S_chr1_11206828_pGlu1531Ter	0	33(97.06%)	13(100%)	1	1				S_chr1_11206828_pGlu1531Ter	0	12(100%)	10(100%)	24(96%)	1	0.6379				S_chr1_11206828_pGlu1531Ter	0	12(100%)	10(100%)	11(91.67%)	13(100%)	0.7234	0.3947
	1		1	1(2.94%)	0(0%)							1	0(0%)	0(0%)	1(4%)							1	0(0%)	0(0%)	1(8.33%)	0(0%)
S_chr1_11264727_pAsp1279Asn	0	S_chr1_11264727_pAsp1279Asn	0	34(100%)	12(92.31%)	0.2766	0.6137				S_chr1_11264727_pAsp1279Asn	0	12(100%)	10(100%)	24(96%)	1	0.6379				S_chr1_11264727_pAsp1279Asn	0	12(100%)	10(100%)	12(100%)	12(92.31%)	1	0.445
	1		1	0(0%)	1(7.69%)							1	0(0%)	0(0%)	1(4%)							1	0(0%)	0(0%)	0(0%)	1(7.69%)
S_chr1_11288750_pArg1002Gln	0	S_chr1_11288750_pArg1002Gln	0	33(97.06%)	13(100%)	1	1				S_chr1_11288750_pArg1002Gln	0	12(100%)	10(100%)	24(96%)	1	0.6379				S_chr1_11288750_pArg1002Gln	0	12(100%)	10(100%)	11(91.67%)	13(100%)	0.7234	0.3947
	1		1	1(2.94%)	0(0%)							1	0(0%)	0(0%)	1(4%)							1	0(0%)	0(0%)	1(8.33%)	0(0%)
S_chr1_11308150_pArg281His	0	S_chr1_11308150_pArg281His	0	33(97.06%)	13(100%)	1	1				S_chr1_11308150_pArg281His	0	12(100%)	10(100%)	24(96%)	1	0.6379				S_chr1_11308150_pArg281His	0	12(100%)	10(100%)	11(91.67%)	13(100%)	0.7234	0.3947
	1		1	1(2.94%)	0(0%)							1	0(0%)	0(0%)	1(4%)							1	0(0%)	0(0%)	1(8.33%)	0(0%)
S_chr1_11317186_pArg103Gln	0	S_chr1_11317186_pArg103Gln	0	33(97.06%)	13(100%)	1	1				S_chr1_11317186_pArg103Gln	0	12(100%)	10(100%)	24(96%)	1	0.6379				S_chr1_11317186_pArg103Gln	0	12(100%)	10(100%)	11(91.67%)	13(100%)	0.7234	0.3947
	1		1	1(2.94%)	0(0%)							1	0(0%)	0(0%)	1(4%)							1	0(0%)	0(0%)	1(8.33%)	0(0%)
S_chr1_115252246_pGlu132Lys	0	S_chr1_115252246_pGlu132Lys	0	33(97.06%)	13(100%)	1	1				S_chr1_115252246_pGlu132Lys	0	12(100%)	10(100%)	24(96%)	1	0.6379				S_chr1_115252246_pGlu132Lys	0	12(100%)	10(100%)	11(91.67%)	13(100%)	0.7234	0.3947
	1		1	1(2.94%)	0(0%)							1	0(0%)	0(0%)	1(4%)							1	0(0%)	0(0%)	1(8.33%)	0(0%)
S_chr1_117695749_pAsp230Tyr	0	S_chr1_117695749_pAsp230Tyr	0	33(97.06%)	13(100%)	1	1				S_chr1_117695749_pAsp230Tyr	0	12(100%)	10(100%)	24(96%)	1	0.6379				S_chr1_117695749_pAsp230Tyr	0	12(100%)	10(100%)	11(91.67%)	13(100%)	0.7234	0.3947
	1		1	1(2.94%)	0(0%)							1	0(0%)	0(0%)	1(4%)							1	0(0%)	0(0%)	1(8.33%)	0(0%)
S_chr1_179077709_pArg883Gln	0	S_chr1_179077709_pArg883Gln	0	33(97.06%)	13(100%)	1	1				S_chr1_179077709_pArg883Gln	0	12(100%)	9(90%)	25(100%)	0.2128	0.151				S_chr1_179077709_pArg883Gln	0	12(100%)	9(90%)	12(100%)	13(100%)	0.2128	0.2862
	1		1	1(2.94%)	0(0%)							1	0(0%)	1(10%)	0(0%)							1	0(0%)	1(10%)	0(0%)	0(0%)
S_chr1_179079530_pArg556Gln	0	S_chr1_179079530_pArg556Gln	0	33(97.06%)	13(100%)	1	1				S_chr1_179079530_pArg556Gln	0	12(100%)	9(90%)	25(100%)	0.2128	0.151				S_chr1_179079530_pArg556Gln	0	12(100%)	9(90%)	12(100%)	13(100%)	0.2128	0.2862
	1		1	1(2.94%)	0(0%)							1	0(0%)	1(10%)	0(0%)							1	0(0%)	1(10%)	0(0%)	0(0%)
S_chr1_179084145_pGlu462Lys	0	S_chr1_179084145_pGlu462Lys	0	33(97.06%)	13(100%)	1	1				S_chr1_179084145_pGlu462Lys	0	12(100%)	10(100%)	24(96%)	1	0.6379				S_chr1_179084145_pGlu462Lys	0	12(100%)	10(100%)	11(91.67%)	13(100%)	0.7234	0.3947
	1		1	1(2.94%)	0(0%)							1	0(0%)	0(0%)	1(4%)							1	0(0%)	0(0%)	1(8.33%)	0(0%)
S_chr1_225700593_pMet448Ile	0	S_chr1_225700593_pMet448Ile	0	33(97.06%)	13(100%)	1	1				S_chr1_225700593_pMet448Ile	0	12(100%)	10(100%)	24(96%)	1	0.6379				S_chr1_225700593_pMet448Ile	0	12(100%)	10(100%)	11(91.67%)	13(100%)	0.7234	0.3947
	1		1	1(2.94%)	0(0%)							1	0(0%)	0(0%)	1(4%)							1	0(0%)	0(0%)	1(8.33%)	0(0%)
S_chr1_225706966_pGlu246Ter	0	S_chr1_225706966_pGlu246Ter	0	33(97.06%)	13(100%)	1	1				S_chr1_225706966_pGlu246Ter	0	12(100%)	10(100%)	24(96%)	1	0.6379				S_chr1_225706966_pGlu246Ter	0	12(100%)	10(100%)	11(91.67%)	13(100%)	0.7234	0.3947
	1		1	1(2.94%)	0(0%)							1	0(0%)	0(0%)	1(4%)							1	0(0%)	0(0%)	1(8.33%)	0(0%)
S_chr1_27056342_pThr448fs	0	S_chr1_27056342_pThr448fs	0	33(97.06%)	13(100%)	1	1				S_chr1_27056342_pThr448fs	0	12(100%)	9(90%)	25(100%)	0.2128	0.151				S_chr1_27056342_pThr448fs	0	12(100%)	9(90%)	12(100%)	13(100%)	0.2128	0.2862
	1		1	1(2.94%)	0(0%)							1	0(0%)	1(10%)	0(0%)							1	0(0%)	1(10%)	0(0%)	0(0%)
S_chr1_27057796_pGln502Ter	0	S_chr1_27057796_pGln502Ter	0	33(97.06%)	13(100%)	1	1				S_chr1_27057796_pGln502Ter	0	11(91.67%)	10(100%)	25(100%)	0.4681	0.2254				S_chr1_27057796_pGln502Ter	0	11(91.67%)	10(100%)	12(100%)	13(100%)	0.7234	0.3947
	1		1	1(2.94%)	0(0%)							1	1(8.33%)	0(0%)	0(0%)							1	1(8.33%)	0(0%)	0(0%)	0(0%)
S_chr1_27093043_pGlu992Ter	0	S_chr1_27093043_pGlu992Ter	0	33(97.06%)	13(100%)	1	1				S_chr1_27093043_pGlu992Ter	0	12(100%)	10(100%)	24(96%)	1	0.6379				S_chr1_27093043_pGlu992Ter	0	12(100%)	10(100%)	11(91.67%)	13(100%)	0.7234	0.3947
	1		1	1(2.94%)	0(0%)							1	0(0%)	0(0%)	1(4%)							1	0(0%)	0(0%)	1(8.33%)	0(0%)
S_chr1_27101067_pGln1452fs	0	S_chr1_27101067_pGln1452fs	0	33(97.06%)	13(100%)	1	1				S_chr1_27101067_pGln1452fs	0	11(91.67%)	10(100%)	25(100%)	0.4681	0.2254				S_chr1_27101067_pGln1452fs	0	11(91.67%)	10(100%)	12(100%)	13(100%)	0.7234	0.3947
	1		1	1(2.94%)	0(0%)							1	1(8.33%)	0(0%)	0(0%)							1	1(8.33%)	0(0%)	0(0%)	0(0%)
S_chr1_27105550_pArg1721Ter0	0	S_chr1_27105550_pArg1721Ter0	0	33(97.06%)	13(100%)	1	1				S_chr1_27105550_pArg1721Ter0	0	12(100%)	9(90%)	25(100%)	0.2128	0.151				S_chr1_27105550_pArg1721Ter0	0	12(100%)	9(90%)	12(100%)	13(100%)	0.2128	0.2862
	1		1	1(2.94%)	0(0%)							1	0(0%)	1(10%)	0(0%)							1	0(0%)	1(10%)	0(0%)	0(0%)
S_chr1_27105553_pArg1722Ter	0	S_chr1_27105553_pArg1722Ter	0	33(97.06%)	13(100%)	1	1				S_chr1_27105553_pArg1722Ter	0	12(100%)	10(100%)	24(96%)	1	0.6379				S_chr1_27105553_pArg1722Ter	0	12(100%)	10(100%)	11(91.67%)	13(100%)	0.7234	0.3947
	1		1	1(2.94%)	0(0%)							1	0(0%)	0(0%)	1(4%)							1	0(0%)	0(0%)	1(8.33%)	0(0%)
S_chr1_27106354_pArg1989Ter	0	S_chr1_27106354_pArg1989Ter	0	31(91.18%)	13(100%)	0.5502	0.66				S_chr1_27106354_pArg1989Ter	0	12(100%)	10(100%)	22(88%)	0.408	0.2441				S_chr1_27106354_pArg1989Ter	0	12(100%)	10(100%)	9(75%)	13(100%)	0.0345	0.025
	1		1	3(8.82%)	0(0%)							1	0(0%)	0(0%)	3(12%)							1	0(0%)	0(0%)	3(25%)	0(0%)
S_chr1_46511638_pPhe380Ser	0	S_chr1_46511638_pPhe380Ser	0	33(97.06%)	13(100%)	1	1				S_chr1_46511638_pPhe380Ser	0	12(100%)	9(90%)	25(100%)	0.2128	0.151				S_chr1_46511638_pPhe380Ser	0	12(100%)	9(90%)	12(100%)	13(100%)	0.2128	0.2862
	1		1	1(2.94%)	0(0%)							1	0(0%)	1(10%)	0(0%)							1	0(0%)	1(10%)	0(0%)	0(0%)
S_chr1_6246856_pLys88Thr	0	S_chr1_6246856_pLys88Thr	0	33(97.06%)	13(100%)	1	1				S_chr1_6246856_pLys88Thr	0	12(100%)	10(100%)	24(96%)	1	0.6379				S_chr1_6246856_pLys88Thr	0	12(100%)	10(100%)	11(91.67%)	13(100%)	0.7234	0.3947
	1		1	1(2.94%)	0(0%)							1	0(0%)	0(0%)	1(4%)							1	0(0%)	0(0%)	1(8.33%)	0(0%)
S_chr1_6257784_pLys15fs	0	S_chr1_6257784_pLys15fs	0	32(94.12%)	13(100%)	1	0.9315				S_chr1_6257784_pLys15fs	0	12(100%)	9(90%)	24(96%)	0.445	0.5098				S_chr1_6257784_pLys15fs	0	12(100%)	9(90%)	11(91.67%)	13(100%)	0.4579	0.4916
	1		1	2(5.88%)	0(0%)							1	0(0%)	1(10%)	1(4%)							1	0(0%)	1(10%)	1(8.33%)	0(0%)
S_chr1_65306996_pLys860fs	0	S_chr1_65306996_pLys860fs	0	32(94.12%)	13(100%)	1	0.9315				S_chr1_65306996_pLys860fs	0	11(91.67%)	9(90%)	25(100%)	0.2137	0.2996				S_chr1_65306996_pLys860fs	0	11(91.67%)	9(90%)	12(100%)	13(100%)	0.4579	0.4916
	1		1	2(5.88%)	0(0%)							1	1(8.33%)	1(10%)	0(0%)							1	1(8.33%)	1(10%)	0(0%)	0(0%)
S_chr1_65312391_pArg643Lys	0	S_chr1_65312391_pArg643Lys	0	33(97.06%)	13(100%)	1	1				S_chr1_65312391_pArg643Lys	0	12(100%)	10(100%)	24(96%)	1	0.6379				S_chr1_65312391_pArg643Lys	0	12(100%)	10(100%)	11(91.67%)	13(100%)	0.7234	0.3947
	1		1	1(2.94%)	0(0%)							1	0(0%)	0(0%)	1(4%)							1	0(0%)	0(0%)	1(8.33%)	0(0%)
S_chr1_65316594_splicesite	0	S_chr1_65316594_splicesite	0	33(97.06%)	13(100%)	1	1				S_chr1_65316594_splicesite	0	12(100%)	10(100%)	24(96%)	1	0.6379				S_chr1_65316594_splicesite	0	12(100%)	10(100%)	11(91.67%)	13(100%)	0.7234	0.3947
	1		1	1(2.94%)	0(0%)							1	0(0%)	0(0%)	1(4%)							1	0(0%)	0(0%)	1(8.33%)	0(0%)
S_chr1_65330629_pAsn339fs	0	S_chr1_65330629_pAsn339fs	0	33(97.06%)	13(100%)	1	1				S_chr1_65330629_pAsn339fs	0	12(100%)	9(90%)	25(100%)	0.2128	0.151				S_chr1_65330629_pAsn339fs	0	12(100%)	9(90%)	12(100%)	13(100%)	0.2128	0.2862
	1		1	1(2.94%)	0(0%)							1	0(0%)	1(10%)	0(0%)							1	0(0%)	1(10%)	0(0%)	0(0%)
S_chr1_65339154_pArg128Cys	0	S_chr1_65339154_pArg128Cys	0	33(97.06%)	13(100%)	1	1				S_chr1_65339154_pArg128Cys	0	12(100%)	10(100%)	24(96%)	1	0.6379				S_chr1_65339154_pArg128Cys	0	12(100%)	10(100%)	11(91.67%)	13(100%)	0.7234	0.3947
	1		1	1(2.94%)	0(0%)							1	0(0%)	0(0%)	1(4%)							1	0(0%)	0(0%)	1(8.33%)	0(0%)
S_chr1_79116329_pArg150Gln	0	S_chr1_79116329_pArg150Gln	0	33(97.06%)	13(100%)	1	1				S_chr1_79116329_pArg150Gln	0	12(100%)	10(100%)	24(96%)	1	0.6379				S_chr1_79116329_pArg150Gln	0	12(100%)	10(100%)	11(91.67%)	13(100%)	0.7234	0.3947
	1		1	1(2.94%)	0(0%)							1	0(0%)	0(0%)	1(4%)							1	0(0%)	0(0%)	1(8.33%)	0(0%)
S_chr1_79125147_pArg331Ter	0	S_chr1_79125147_pArg331Ter	0	32(94.12%)	13(100%)	1	0.9315				S_chr1_79125147_pArg331Ter	0	12(100%)	10(100%)	23(92%)	1	0.3989				S_chr1_79125147_pArg331Ter	0	12(100%)	10(100%)	10(83.33%)	13(100%)	0.1637	0.1072
	1		1	2(5.88%)	0(0%)							1	0(0%)	0(0%)	2(8%)							1	0(0%)	0(0%)	2(16.67%)	0(0%)
S_chr10_123243222_pThr765fs	0	S_chr10_123243222_pThr765fs	0	33(97.06%)	13(100%)	1	1				S_chr10_123243222_pThr765fs	0	12(100%)	10(100%)	24(96%)	1	0.6379				S_chr10_123243222_pThr765fs	0	12(100%)	10(100%)	11(91.67%)	13(100%)	0.7234	0.3947
	1		1	1(2.94%)	0(0%)							1	0(0%)	0(0%)	1(4%)							1	0(0%)	0(0%)	1(8.33%)	0(0%)
S_chr10_123256125_pGlu596Gly	0	S_chr10_123256125_pGlu596Gly	0	33(97.06%)	13(100%)	1	1				S_chr10_123256125_pGlu596Gly	0	12(100%)	10(100%)	24(96%)	1	0.6379				S_chr10_123256125_pGlu596Gly	0	12(100%)	10(100%)	11(91.67%)	13(100%)	0.7234	0.3947
	1		1	1(2.94%)	0(0%)							1	0(0%)	0(0%)	1(4%)							1	0(0%)	0(0%)	1(8.33%)	0(0%)
S_chr10_123274746_pMet392Arg	0	S_chr10_123274746_pMet392Arg	0	33(97.06%)	13(100%)	1	1				S_chr10_123274746_pMet392Arg	0	11(91.67%)	10(100%)	25(100%)	0.4681	0.2254				S_chr10_123274746_pMet392Arg	0	11(91.67%)	10(100%)	12(100%)	13(100%)	0.7234	0.3947
	1		1	1(2.94%)	0(0%)							1	1(8.33%)	0(0%)	0(0%)							1	1(8.33%)	0(0%)	0(0%)	0(0%)
S_chr10_123274774_pCys383Arg	0	S_chr10_123274774_pCys383Arg	0	33(97.06%)	13(100%)	1	1				S_chr10_123274774_pCys383Arg	0	12(100%)	9(90%)	25(100%)	0.2128	0.151				S_chr10_123274774_pCys383Arg	0	12(100%)	9(90%)	12(100%)	13(100%)	0.2128	0.2862
	1		1	1(2.94%)	0(0%)							1	0(0%)	1(10%)	0(0%)							1	0(0%)	1(10%)	0(0%)	0(0%)
S_chr10_32306152_pArg894fs	0	S_chr10_32306152_pArg894fs	0	33(97.06%)	13(100%)	1	1				S_chr10_32306152_pArg894fs	0	11(91.67%)	10(100%)	25(100%)	0.4681	0.2254				S_chr10_32306152_pArg894fs	0	11(91.67%)	10(100%)	12(100%)	13(100%)	0.7234	0.3947
	1		1	1(2.94%)	0(0%)							1	1(8.33%)	0(0%)	0(0%)							1	1(8.33%)	0(0%)	0(0%)	0(0%)
S_chr10_32306230_pArg868Ter	0	S_chr10_32306230_pArg868Ter	0	33(97.06%)	13(100%)	1	1				S_chr10_32306230_pArg868Ter	0	12(100%)	10(100%)	24(96%)	1	0.6379				S_chr10_32306230_pArg868Ter	0	12(100%)	10(100%)	11(91.67%)	13(100%)	0.7234	0.3947
	1		1	1(2.94%)	0(0%)							1	0(0%)	0(0%)	1(4%)							1	0(0%)	0(0%)	1(8.33%)	0(0%)
S_chr10_43604664_pArg417Cys	0	S_chr10_43604664_pArg417Cys	0	33(97.06%)	13(100%)	1	1				S_chr10_43604664_pArg417Cys	0	12(100%)	10(100%)	24(96%)	1	0.6379				S_chr10_43604664_pArg417Cys	0	12(100%)	10(100%)	11(91.67%)	13(100%)	0.7234	0.3947
	1		1	1(2.94%)	0(0%)							1	0(0%)	0(0%)	1(4%)							1	0(0%)	0(0%)	1(8.33%)	0(0%)
S_chr10_89624243_pLys6Thr	0	S_chr10_89624243_pLys6Thr	0	33(97.06%)	13(100%)	1	1				S_chr10_89624243_pLys6Thr	0	12(100%)	9(90%)	25(100%)	0.2128	0.151				S_chr10_89624243_pLys6Thr	0	12(100%)	9(90%)	12(100%)	13(100%)	0.2128	0.2862
	1		1	1(2.94%)	0(0%)							1	0(0%)	1(10%)	0(0%)							1	0(0%)	1(10%)	0(0%)	0(0%)
S_chr10_89624245_pGlu7Ter	0	S_chr10_89624245_pGlu7Ter	0	32(94.12%)	13(100%)	1	0.9315				S_chr10_89624245_pGlu7Ter	0	12(100%)	10(100%)	23(92%)	1	0.3989				S_chr10_89624245_pGlu7Ter	0	12(100%)	10(100%)	10(83.33%)	13(100%)	0.1637	0.1072
	1		1	2(5.88%)	0(0%)							1	0(0%)	0(0%)	2(8%)							1	0(0%)	0(0%)	2(16.67%)	0(0%)
S_chr10_89624255_pSer10Asn	0	S_chr10_89624255_pSer10Asn	0	33(97.06%)	13(100%)	1	1				S_chr10_89624255_pSer10Asn	0	12(100%)	10(100%)	24(96%)	1	0.6379				S_chr10_89624255_pSer10Asn	0	12(100%)	10(100%)	11(91.67%)	13(100%)	0.7234	0.3947
	1		1	1(2.94%)	0(0%)							1	0(0%)	0(0%)	1(4%)							1	0(0%)	0(0%)	1(8.33%)	0(0%)
S_chr10_89624258_pArg11Ile	0	S_chr10_89624258_pArg11Ile	0	33(97.06%)	13(100%)	1	1				S_chr10_89624258_pArg11Ile	0	12(100%)	10(100%)	24(96%)	1	0.6379				S_chr10_89624258_pArg11Ile	0	12(100%)	10(100%)	11(91.67%)	13(100%)	0.7234	0.3947
	1		1	1(2.94%)	0(0%)							1	0(0%)	0(0%)	1(4%)							1	0(0%)	0(0%)	1(8.33%)	0(0%)
S_chr10_89624264_pLys13Thr	0	S_chr10_89624264_pLys13Thr	0	33(97.06%)	13(100%)	1	1				S_chr10_89624264_pLys13Thr	0	12(100%)	10(100%)	24(96%)	1	0.6379				S_chr10_89624264_pLys13Thr	0	12(100%)	10(100%)	11(91.67%)	13(100%)	0.7234	0.3947
	1		1	1(2.94%)	0(0%)							1	0(0%)	0(0%)	1(4%)							1	0(0%)	0(0%)	1(8.33%)	0(0%)
S_chr10_89624278_pGlu18Ter	0	S_chr10_89624278_pGlu18Ter	0	33(97.06%)	13(100%)	1	1				S_chr10_89624278_pGlu18Ter	0	12(100%)	9(90%)	25(100%)	0.2128	0.151				S_chr10_89624278_pGlu18Ter	0	12(100%)	9(90%)	12(100%)	13(100%)	0.2128	0.2862
	1		1	1(2.94%)	0(0%)							1	0(0%)	1(10%)	0(0%)							1	0(0%)	1(10%)	0(0%)	0(0%)
S_chr10_89653867_splicesite	0	S_chr10_89653867_splicesite	0	33(97.06%)	13(100%)	1	1				S_chr10_89653867_splicesite	0	11(91.67%)	10(100%)	25(100%)	0.4681	0.2254				S_chr10_89653867_splicesite	0	11(91.67%)	10(100%)	12(100%)	13(100%)	0.7234	0.3947
	1		1	1(2.94%)	0(0%)							1	1(8.33%)	0(0%)	0(0%)							1	1(8.33%)	0(0%)	0(0%)	0(0%)
S_chr10_89685314_splicesite	0	S_chr10_89685314_splicesite	0	33(97.06%)	13(100%)	1	1				S_chr10_89685314_splicesite	0	11(91.67%)	10(100%)	25(100%)	0.4681	0.2254				S_chr10_89685314_splicesite	0	11(91.67%)	10(100%)	12(100%)	13(100%)	0.7234	0.3947
	1		1	1(2.94%)	0(0%)							1	1(8.33%)	0(0%)	0(0%)							1	1(8.33%)	0(0%)	0(0%)	0(0%)
S_chr10_89685315_splicesite	0	S_chr10_89685315_splicesite	0	33(97.06%)	13(100%)	1	1				S_chr10_89685315_splicesite	0	11(91.67%)	10(100%)	25(100%)	0.4681	0.2254				S_chr10_89685315_splicesite	0	11(91.67%)	10(100%)	12(100%)	13(100%)	0.7234	0.3947
	1		1	1(2.94%)	0(0%)							1	1(8.33%)	0(0%)	0(0%)							1	1(8.33%)	0(0%)	0(0%)	0(0%)
S_chr10_89692785_pPhe90Cys	0	S_chr10_89692785_pPhe90Cys	0	33(97.06%)	13(100%)	1	1				S_chr10_89692785_pPhe90Cys	0	12(100%)	10(100%)	24(96%)	1	0.6379				S_chr10_89692785_pPhe90Cys	0	12(100%)	10(100%)	11(91.67%)	13(100%)	0.7234	0.3947
	1		1	1(2.94%)	0(0%)							1	0(0%)	0(0%)	1(4%)							1	0(0%)	0(0%)	1(8.33%)	0(0%)
S_chr10_89692791_pAsp92Val	0	S_chr10_89692791_pAsp92Val	0	33(97.06%)	13(100%)	1	1				S_chr10_89692791_pAsp92Val	0	12(100%)	10(100%)	24(96%)	1	0.6379				S_chr10_89692791_pAsp92Val	0	12(100%)	10(100%)	11(91.67%)	13(100%)	0.7234	0.3947
	1		1	1(2.94%)	0(0%)							1	0(0%)	0(0%)	1(4%)							1	0(0%)	0(0%)	1(8.33%)	0(0%)
S_chr10_89692816_pIle101fs	0	S_chr10_89692816_pIle101fs	0	33(97.06%)	13(100%)	1	1				S_chr10_89692816_pIle101fs	0	11(91.67%)	10(100%)	25(100%)	0.4681	0.2254				S_chr10_89692816_pIle101fs	0	11(91.67%)	10(100%)	12(100%)	13(100%)	0.7234	0.3947
	1		1	1(2.94%)	0(0%)							1	1(8.33%)	0(0%)	0(0%)							1	1(8.33%)	0(0%)	0(0%)	0(0%)
S_chr10_89692818_pIle101Asn	0	S_chr10_89692818_pIle101Asn	0	33(97.06%)	13(100%)	1	1				S_chr10_89692818_pIle101Asn	0	12(100%)	9(90%)	25(100%)	0.2128	0.151				S_chr10_89692818_pIle101Asn	0	12(100%)	9(90%)	12(100%)	13(100%)	0.2128	0.2862
	1		1	1(2.94%)	0(0%)							1	0(0%)	1(10%)	0(0%)							1	0(0%)	1(10%)	0(0%)	0(0%)
X_pIle101variant	0	X_pIle101variant	0	32(94.12%)	13(100%)	1	0.9315				X_pIle101variant	0	11(91.67%)	9(90%)	25(100%)	0.2137	0.2996				X_pIle101variant	0	11(91.67%)	9(90%)	12(100%)	13(100%)	0.4579	0.4916
	1		1	2(5.88%)	0(0%)							1	1(8.33%)	1(10%)	0(0%)							1	1(8.33%)	1(10%)	0(0%)	0(0%)
S_chr10_89692843_pGln110fs	0	S_chr10_89692843_pGln110fs	0	33(97.06%)	13(100%)	1	1				S_chr10_89692843_pGln110fs	0	11(91.67%)	10(100%)	25(100%)	0.4681	0.2254				S_chr10_89692843_pGln110fs	0	11(91.67%)	10(100%)	12(100%)	13(100%)	0.7234	0.3947
	1		1	1(2.94%)	0(0%)							1	1(8.33%)	0(0%)	0(0%)							1	1(8.33%)	0(0%)	0(0%)	0(0%)
S_chr10_89692892_pAla126Thr	0	S_chr10_89692892_pAla126Thr	0	33(97.06%)	13(100%)	1	1				S_chr10_89692892_pAla126Thr	0	11(91.67%)	10(100%)	25(100%)	0.4681	0.2254				S_chr10_89692892_pAla126Thr	0	11(91.67%)	10(100%)	12(100%)	13(100%)	0.7234	0.3947
	1		1	1(2.94%)	0(0%)							1	1(8.33%)	0(0%)	0(0%)							1	1(8.33%)	0(0%)	0(0%)	0(0%)
S_chr10_89692904Anyaminoacidchange	0	S_chr10_89692904Anyaminoacidchange	0	27(79.41%)	13(100%)	0.166	0.1884				S_chr10_89692904Anyaminoacidchange	0	7(58.33%)	9(90%)	24(96%)	0.0087	0.0095				S_chr10_89692904Anyaminoacidchange	0	7(58.33%)	9(90%)	11(91.67%)	13(100%)	0.0219	0.0217
	1		1	7(20.59%)	0(0%)							1	5(41.67%)	1(10%)	1(4%)							1	5(41.67%)	1(10%)	1(8.33%)	0(0%)
X_chr10_89692904_Arg130Gly	0	X_chr10_89692904_Arg130Gly	0	28(82.35%)	13(100%)	0.1668	0.2572				X_chr10_89692904_Arg130Gly	0	8(66.67%)	9(90%)	24(96%)	0.0326	0.0418				X_chr10_89692904_Arg130Gly	0	8(66.67%)	9(90%)	11(91.67%)	13(100%)	0.0764	0.0806
	1		1	6(17.65%)	0(0%)							1	4(33.33%)	1(10%)	1(4%)							1	4(33.33%)	1(10%)	1(8.33%)	0(0%)
X_chr10_89692904_Arg130Ter	0	X_chr10_89692904_Arg130Ter	0	33(97.06%)	13(100%)	1	1				X_chr10_89692904_Arg130Ter	0	11(91.67%)	10(100%)	25(100%)	0.4681	0.2254				X_chr10_89692904_Arg130Ter	0	11(91.67%)	10(100%)	12(100%)	13(100%)	0.7234	0.3947
	1		1	1(2.94%)	0(0%)							1	1(8.33%)	0(0%)	0(0%)							1	1(8.33%)	0(0%)	0(0%)	0(0%)
S_chr10_89692905_pArg130Gln	0	S_chr10_89692905_pArg130Gln	0	32(94.12%)	13(100%)	1	0.9315				S_chr10_89692905_pArg130Gln	0	12(100%)	10(100%)	23(92%)	1	0.3989				S_chr10_89692905_pArg130Gln	0	12(100%)	10(100%)	10(83.33%)	13(100%)	0.1637	0.1072
	1		1	2(5.88%)	0(0%)							1	0(0%)	0(0%)	2(8%)							1	0(0%)	0(0%)	2(16.67%)	0(0%)
S_chr10_89692920_pCys136fs	0	S_chr10_89692920_pCys136fs	0	34(100%)	12(92.31%)	0.2766	0.6137				S_chr10_89692920_pCys136fs	0	12(100%)	10(100%)	24(96%)	1	0.6379				S_chr10_89692920_pCys136fs	0	12(100%)	10(100%)	12(100%)	12(92.31%)	1	0.445
	1		1	0(0%)	1(7.69%)							1	0(0%)	0(0%)	1(4%)							1	0(0%)	0(0%)	0(0%)	1(7.69%)
S_chr10_89692923_pCys136Phe	0	S_chr10_89692923_pCys136Phe	0	34(100%)	12(92.31%)	0.2766	0.6137				S_chr10_89692923_pCys136Phe	0	12(100%)	10(100%)	24(96%)	1	0.6379				S_chr10_89692923_pCys136Phe	0	12(100%)	10(100%)	12(100%)	12(92.31%)	1	0.445
	1		1	0(0%)	1(7.69%)							1	0(0%)	0(0%)	1(4%)							1	0(0%)	0(0%)	0(0%)	1(7.69%)
X_pCys136	0	X_pCys136	0	34(100%)	11(84.62%)	0.0722	0.1261				X_pCys136	0	12(100%)	10(100%)	23(92%)	1	0.3989				X_pCys136	0	12(100%)	10(100%)	12(100%)	11(84.62%)	0.2359	0.1409
	1		1	0(0%)	2(15.38%)							1	0(0%)	0(0%)	2(8%)							1	0(0%)	0(0%)	0(0%)	2(15.38%)
S_chr10_89692940_pArg142Trp	0	S_chr10_89692940_pArg142Trp	0	32(94.12%)	13(100%)	1	0.9315				S_chr10_89692940_pArg142Trp	0	12(100%)	10(100%)	23(92%)	1	0.3989				S_chr10_89692940_pArg142Trp	0	12(100%)	10(100%)	10(83.33%)	13(100%)	0.1637	0.1072
	1		1	2(5.88%)	0(0%)							1	0(0%)	0(0%)	2(8%)							1	0(0%)	0(0%)	2(16.67%)	0(0%)
S_chr10_89692961_pGln149Ter	0	S_chr10_89692961_pGln149Ter	0	33(97.06%)	13(100%)	1	1				S_chr10_89692961_pGln149Ter	0	12(100%)	10(100%)	24(96%)	1	0.6379				S_chr10_89692961_pGln149Ter	0	12(100%)	10(100%)	11(91.67%)	13(100%)	0.7234	0.3947
	1		1	1(2.94%)	0(0%)							1	0(0%)	0(0%)	1(4%)							1	0(0%)	0(0%)	1(8.33%)	0(0%)
S_chr10_89692978_pPhe154Leu	0	S_chr10_89692978_pPhe154Leu	0	33(97.06%)	13(100%)	1	1				S_chr10_89692978_pPhe154Leu	0	12(100%)	10(100%)	24(96%)	1	0.6379				S_chr10_89692978_pPhe154Leu	0	12(100%)	10(100%)	11(91.67%)	13(100%)	0.7234	0.3947
	1		1	1(2.94%)	0(0%)							1	0(0%)	0(0%)	1(4%)							1	0(0%)	0(0%)	1(8.33%)	0(0%)
S_chr10_89692981_pGlu157fs	0	S_chr10_89692981_pGlu157fs	0	32(94.12%)	13(100%)	1	0.9315				S_chr10_89692981_pGlu157fs	0	12(100%)	8(80%)	25(100%)	0.0416	0.021				S_chr10_89692981_pGlu157fs	0	12(100%)	8(80%)	12(100%)	13(100%)	0.0416	0.052
	1		1	2(5.88%)	0(0%)							1	0(0%)	2(20%)	0(0%)							1	0(0%)	2(20%)	0(0%)	0(0%)
S_chr10_89693002Anyaminoacidchange	0	S_chr10_89693002Anyaminoacidchange	0	32(94.12%)	13(100%)	1	0.9315				S_chr10_89693002Anyaminoacidchange	0	12(100%)	10(100%)	23(92%)	1	0.3989				S_chr10_89693002Anyaminoacidchange	0	12(100%)	10(100%)	10(83.33%)	13(100%)	0.1637	0.1072
	1		1	2(5.88%)	0(0%)							1	0(0%)	0(0%)	2(8%)							1	0(0%)	0(0%)	2(16.67%)	0(0%)
X_chr10_89693002_Asp162Glu	0	X_chr10_89693002_Asp162Glu	0	33(97.06%)	13(100%)	1	1				X_chr10_89693002_Asp162Glu	0	12(100%)	10(100%)	24(96%)	1	0.6379				X_chr10_89693002_Asp162Glu	0	12(100%)	10(100%)	11(91.67%)	13(100%)	0.7234	0.3947
	1		1	1(2.94%)	0(0%)							1	0(0%)	0(0%)	1(4%)							1	0(0%)	0(0%)	1(8.33%)	0(0%)
X_chr10_89693002_Asp162fs	0	X_chr10_89693002_Asp162fs	0	33(97.06%)	13(100%)	1	1				X_chr10_89693002_Asp162fs	0	12(100%)	10(100%)	24(96%)	1	0.6379				X_chr10_89693002_Asp162fs	0	12(100%)	10(100%)	11(91.67%)	13(100%)	0.7234	0.3947
	1		1	1(2.94%)	0(0%)							1	0(0%)	0(0%)	1(4%)							1	0(0%)	0(0%)	1(8.33%)	0(0%)
S_chr10_89711899_pArg173Cys	0	S_chr10_89711899_pArg173Cys	0	31(91.18%)	13(100%)	0.5502	0.66				S_chr10_89711899_pArg173Cys	0	11(91.67%)	9(90%)	24(96%)	0.778	0.7661				S_chr10_89711899_pArg173Cys	0	11(91.67%)	9(90%)	11(91.67%)	13(100%)	0.6921	0.7391
	1		1	3(8.82%)	0(0%)							1	1(8.33%)	1(10%)	1(4%)							1	1(8.33%)	1(10%)	1(8.33%)	0(0%)
S_chr10_89711902_pTyr174Asp	0	S_chr10_89711902_pTyr174Asp	0	33(97.06%)	13(100%)	1	1				S_chr10_89711902_pTyr174Asp	0	12(100%)	10(100%)	24(96%)	1	0.6379				S_chr10_89711902_pTyr174Asp	0	12(100%)	10(100%)	11(91.67%)	13(100%)	0.7234	0.3947
	1		1	1(2.94%)	0(0%)							1	0(0%)	0(0%)	1(4%)							1	0(0%)	0(0%)	1(8.33%)	0(0%)
S_chr10_89711910_pTyr176Ter	0	S_chr10_89711910_pTyr176Ter	0	33(97.06%)	13(100%)	1	1				S_chr10_89711910_pTyr176Ter	0	12(100%)	10(100%)	24(96%)	1	0.6379				S_chr10_89711910_pTyr176Ter	0	12(100%)	10(100%)	11(91.67%)	13(100%)	0.7234	0.3947
	1		1	1(2.94%)	0(0%)							1	0(0%)	0(0%)	1(4%)							1	0(0%)	0(0%)	1(8.33%)	0(0%)
S_chr10_89711927_pAsn184fs	0	S_chr10_89711927_pAsn184fs	0	33(97.06%)	13(100%)	1	1				S_chr10_89711927_pAsn184fs	0	12(100%)	9(90%)	25(100%)	0.2128	0.151				S_chr10_89711927_pAsn184fs	0	12(100%)	9(90%)	12(100%)	13(100%)	0.2128	0.2862
	1		1	1(2.94%)	0(0%)							1	0(0%)	1(10%)	0(0%)							1	0(0%)	1(10%)	0(0%)	0(0%)
S_chr10_89717611_pGln214fs	0	S_chr10_89717611_pGln214fs	0	33(97.06%)	13(100%)	1	1				S_chr10_89717611_pGln214fs	0	11(91.67%)	10(100%)	25(100%)	0.4681	0.2254				S_chr10_89717611_pGln214fs	0	11(91.67%)	10(100%)	12(100%)	13(100%)	0.7234	0.3947
	1		1	1(2.94%)	0(0%)							1	1(8.33%)	0(0%)	0(0%)							1	1(8.33%)	0(0%)	0(0%)	0(0%)
S_chr10_89717630_pGln219Ter	0	S_chr10_89717630_pGln219Ter	0	33(97.06%)	13(100%)	1	1				S_chr10_89717630_pGln219Ter	0	12(100%)	9(90%)	25(100%)	0.2128	0.151				S_chr10_89717630_pGln219Ter	0	12(100%)	9(90%)	12(100%)	13(100%)	0.2128	0.2862
	1		1	1(2.94%)	0(0%)							1	0(0%)	1(10%)	0(0%)							1	0(0%)	1(10%)	0(0%)	0(0%)
S_chr10_89717703_pPhe243Ser	0	S_chr10_89717703_pPhe243Ser	0	33(97.06%)	13(100%)	1	1				S_chr10_89717703_pPhe243Ser	0	12(100%)	10(100%)	24(96%)	1	0.6379				S_chr10_89717703_pPhe243Ser	0	12(100%)	10(100%)	11(91.67%)	13(100%)	0.7234	0.3947
	1		1	1(2.94%)	0(0%)							1	0(0%)	0(0%)	1(4%)							1	0(0%)	0(0%)	1(8.33%)	0(0%)
S_chr10_89717715_pPro248fs	0	S_chr10_89717715_pPro248fs	0	33(97.06%)	13(100%)	1	1				S_chr10_89717715_pPro248fs	0	12(100%)	9(90%)	25(100%)	0.2128	0.151				S_chr10_89717715_pPro248fs	0	12(100%)	9(90%)	12(100%)	13(100%)	0.2128	0.2862
	1		1	1(2.94%)	0(0%)							1	0(0%)	1(10%)	0(0%)							1	0(0%)	1(10%)	0(0%)	0(0%)
S_chr10_89717769_pLys267fs	0	S_chr10_89717769_pLys267fs	0	33(97.06%)	13(100%)	1	1				S_chr10_89717769_pLys267fs	0	12(100%)	9(90%)	25(100%)	0.2128	0.151				S_chr10_89717769_pLys267fs	0	12(100%)	9(90%)	12(100%)	13(100%)	0.2128	0.2862
	1		1	1(2.94%)	0(0%)							1	0(0%)	1(10%)	0(0%)							1	0(0%)	1(10%)	0(0%)	0(0%)
S_chr10_89720678_pThr277Ala	0	S_chr10_89720678_pThr277Ala	0	33(97.06%)	13(100%)	1	1				S_chr10_89720678_pThr277Ala	0	12(100%)	10(100%)	24(96%)	1	0.6379				S_chr10_89720678_pThr277Ala	0	12(100%)	10(100%)	11(91.67%)	13(100%)	0.7234	0.3947
	1		1	1(2.94%)	0(0%)							1	0(0%)	0(0%)	1(4%)							1	0(0%)	0(0%)	1(8.33%)	0(0%)
S_chr10_89720711_pVal290fs	0	S_chr10_89720711_pVal290fs	0	33(97.06%)	13(100%)	1	1				S_chr10_89720711_pVal290fs	0	11(91.67%)	10(100%)	25(100%)	0.4681	0.2254				S_chr10_89720711_pVal290fs	0	11(91.67%)	10(100%)	12(100%)	13(100%)	0.7234	0.3947
	1		1	1(2.94%)	0(0%)							1	1(8.33%)	0(0%)	0(0%)							1	1(8.33%)	0(0%)	0(0%)	0(0%)
S_chr10_89720798_pThr319fs	0	S_chr10_89720798_pThr319fs	0	32(94.12%)	13(100%)	1	0.9315				S_chr10_89720798_pThr319fs	0	12(100%)	9(90%)	24(96%)	0.445	0.5098				S_chr10_89720798_pThr319fs	0	12(100%)	9(90%)	11(91.67%)	13(100%)	0.4579	0.4916
	1		1	2(5.88%)	0(0%)							1	0(0%)	1(10%)	1(4%)							1	0(0%)	1(10%)	1(8.33%)	0(0%)
S_chr10_89720804_pThr319fs	0	S_chr10_89720804_pThr319fs	0	33(97.06%)	13(100%)	1	1				S_chr10_89720804_pThr319fs	0	11(91.67%)	10(100%)	25(100%)	0.4681	0.2254				S_chr10_89720804_pThr319fs	0	11(91.67%)	10(100%)	12(100%)	13(100%)	0.7234	0.3947
	1		1	1(2.94%)	0(0%)							1	1(8.33%)	0(0%)	0(0%)							1	1(8.33%)	0(0%)	0(0%)	0(0%)
X_pThr319fs	0	X_pThr319fs	0	31(91.18%)	13(100%)	0.5502	0.66				X_pThr319fs	0	11(91.67%)	9(90%)	24(96%)	0.778	0.7661				X_pThr319fs	0	11(91.67%)	9(90%)	11(91.67%)	13(100%)	0.6921	0.7391
	1		1	3(8.82%)	0(0%)							1	1(8.33%)	1(10%)	1(4%)							1	1(8.33%)	1(10%)	1(8.33%)	0(0%)
S_chr10_89720808_pLeu320Ter	0	S_chr10_89720808_pLeu320Ter	0	33(97.06%)	13(100%)	1	1				S_chr10_89720808_pLeu320Ter	0	12(100%)	10(100%)	24(96%)	1	0.6379				S_chr10_89720808_pLeu320Ter	0	12(100%)	10(100%)	11(91.67%)	13(100%)	0.7234	0.3947
	1		1	1(2.94%)	0(0%)							1	0(0%)	0(0%)	1(4%)							1	0(0%)	0(0%)	1(8.33%)	0(0%)
S_chr10_89720857_pTyr336Ter	0	S_chr10_89720857_pTyr336Ter	0	33(97.06%)	13(100%)	1	1				S_chr10_89720857_pTyr336Ter	0	12(100%)	10(100%)	24(96%)	1	0.6379				S_chr10_89720857_pTyr336Ter	0	12(100%)	10(100%)	11(91.67%)	13(100%)	0.7234	0.3947
	1		1	1(2.94%)	0(0%)							1	0(0%)	0(0%)	1(4%)							1	0(0%)	0(0%)	1(8.33%)	0(0%)
S_chr10_89720870_pPhe341Val	0	S_chr10_89720870_pPhe341Val	0	32(94.12%)	13(100%)	1	0.9315				S_chr10_89720870_pPhe341Val	0	12(100%)	10(100%)	23(92%)	1	0.3989				S_chr10_89720870_pPhe341Val	0	12(100%)	10(100%)	10(83.33%)	13(100%)	0.1637	0.1072
	1		1	2(5.88%)	0(0%)							1	0(0%)	0(0%)	2(8%)							1	0(0%)	0(0%)	2(16.67%)	0(0%)
S_chr10_89720871_pPhe341Cys	0	S_chr10_89720871_pPhe341Cys	0	33(97.06%)	13(100%)	1	1				S_chr10_89720871_pPhe341Cys	0	12(100%)	10(100%)	24(96%)	1	0.6379				S_chr10_89720871_pPhe341Cys	0	12(100%)	10(100%)	11(91.67%)	13(100%)	0.7234	0.3947
	1		1	1(2.94%)	0(0%)							1	0(0%)	0(0%)	1(4%)							1	0(0%)	0(0%)	1(8.33%)	0(0%)
X_pPhe341	0	X_pPhe341	0	31(91.18%)	13(100%)	0.5502	0.66				X_pPhe341	0	12(100%)	10(100%)	22(88%)	0.408	0.2441				X_pPhe341	0	12(100%)	10(100%)	9(75%)	13(100%)	0.0345	0.025
	1		1	3(8.82%)	0(0%)							1	0(0%)	0(0%)	3(12%)							1	0(0%)	0(0%)	3(25%)	0(0%)
S_chr10_89725042_splicesite	0	S_chr10_89725042_splicesite	0	33(97.06%)	13(100%)	1	1				S_chr10_89725042_splicesite	0	12(100%)	9(90%)	25(100%)	0.2128	0.151				S_chr10_89725042_splicesite	0	12(100%)	9(90%)	12(100%)	13(100%)	0.2128	0.2862
	1		1	1(2.94%)	0(0%)							1	0(0%)	1(10%)	0(0%)							1	0(0%)	1(10%)	0(0%)	0(0%)
S_chr11_108098533_pArg35Ter	0	S_chr11_108098533_pArg35Ter	0	33(97.06%)	13(100%)	1	1				S_chr11_108098533_pArg35Ter	0	12(100%)	10(100%)	24(96%)	1	0.6379				S_chr11_108098533_pArg35Ter	0	12(100%)	10(100%)	11(91.67%)	13(100%)	0.7234	0.3947
	1		1	1(2.94%)	0(0%)							1	0(0%)	0(0%)	1(4%)							1	0(0%)	0(0%)	1(8.33%)	0(0%)
S_chr11_108115600_pArg250Ter	0	S_chr11_108115600_pArg250Ter	0	32(94.12%)	13(100%)	1	0.9315				S_chr11_108115600_pArg250Ter	0	12(100%)	10(100%)	23(92%)	1	0.3989				S_chr11_108115600_pArg250Ter	0	12(100%)	10(100%)	10(83.33%)	13(100%)	0.1637	0.1072
	1		1	2(5.88%)	0(0%)							1	0(0%)	0(0%)	2(8%)							1	0(0%)	0(0%)	2(16.67%)	0(0%)
S_chr11_108115627_pLeu259Ile	0	S_chr11_108115627_pLeu259Ile	0	33(97.06%)	13(100%)	1	1				S_chr11_108115627_pLeu259Ile	0	12(100%)	10(100%)	24(96%)	1	0.6379				S_chr11_108115627_pLeu259Ile	0	12(100%)	10(100%)	11(91.67%)	13(100%)	0.7234	0.3947
	1		1	1(2.94%)	0(0%)							1	0(0%)	0(0%)	1(4%)							1	0(0%)	0(0%)	1(8.33%)	0(0%)
S_chr11_108115681_pGlu277Ter	0	S_chr11_108115681_pGlu277Ter	0	33(97.06%)	13(100%)	1	1				S_chr11_108115681_pGlu277Ter	0	12(100%)	10(100%)	24(96%)	1	0.6379				S_chr11_108115681_pGlu277Ter	0	12(100%)	10(100%)	11(91.67%)	13(100%)	0.7234	0.3947
	1		1	1(2.94%)	0(0%)							1	0(0%)	0(0%)	1(4%)							1	0(0%)	0(0%)	1(8.33%)	0(0%)
S_chr11_108155079_pLeu1291Arg	0	S_chr11_108155079_pLeu1291Arg	0	33(97.06%)	13(100%)	1	1				S_chr11_108155079_pLeu1291Arg	0	12(100%)	10(100%)	24(96%)	1	0.6379				S_chr11_108155079_pLeu1291Arg	0	12(100%)	10(100%)	11(91.67%)	13(100%)	0.7234	0.3947
	1		1	1(2.94%)	0(0%)							1	0(0%)	0(0%)	1(4%)							1	0(0%)	0(0%)	1(8.33%)	0(0%)
S_chr11_108155090_pLeu1295Ile	0	S_chr11_108155090_pLeu1295Ile	0	33(97.06%)	13(100%)	1	1				S_chr11_108155090_pLeu1295Ile	0	12(100%)	10(100%)	24(96%)	1	0.6379				S_chr11_108155090_pLeu1295Ile	0	12(100%)	10(100%)	11(91.67%)	13(100%)	0.7234	0.3947
	1		1	1(2.94%)	0(0%)							1	0(0%)	0(0%)	1(4%)							1	0(0%)	0(0%)	1(8.33%)	0(0%)
S_chr11_108165729_pArg1618Ter	0	S_chr11_108165729_pArg1618Ter	0	33(97.06%)	13(100%)	1	1				S_chr11_108165729_pArg1618Ter	0	12(100%)	10(100%)	24(96%)	1	0.6379				S_chr11_108165729_pArg1618Ter	0	12(100%)	10(100%)	11(91.67%)	13(100%)	0.7234	0.3947
	1		1	1(2.94%)	0(0%)							1	0(0%)	0(0%)	1(4%)							1	0(0%)	0(0%)	1(8.33%)	0(0%)
S_chr11_108172385_pArg1730Ter	0	S_chr11_108172385_pArg1730Ter	0	33(97.06%)	13(100%)	1	1				S_chr11_108172385_pArg1730Ter	0	12(100%)	10(100%)	24(96%)	1	0.6379				S_chr11_108172385_pArg1730Ter	0	12(100%)	10(100%)	11(91.67%)	13(100%)	0.7234	0.3947
	1		1	1(2.94%)	0(0%)							1	0(0%)	0(0%)	1(4%)							1	0(0%)	0(0%)	1(8.33%)	0(0%)
S_chr11_108186757_pGlu2039Lys	0	S_chr11_108186757_pGlu2039Lys	0	33(97.06%)	13(100%)	1	1				S_chr11_108186757_pGlu2039Lys	0	12(100%)	10(100%)	24(96%)	1	0.6379				S_chr11_108186757_pGlu2039Lys	0	12(100%)	10(100%)	11(91.67%)	13(100%)	0.7234	0.3947
	1		1	1(2.94%)	0(0%)							1	0(0%)	0(0%)	1(4%)							1	0(0%)	0(0%)	1(8.33%)	0(0%)
S_chr11_108188143_pGly2083fs	0	S_chr11_108188143_pGly2083fs	0	33(97.06%)	13(100%)	1	1				S_chr11_108188143_pGly2083fs	0	11(91.67%)	10(100%)	25(100%)	0.4681	0.2254				S_chr11_108188143_pGly2083fs	0	11(91.67%)	10(100%)	12(100%)	13(100%)	0.7234	0.3947
	1		1	1(2.94%)	0(0%)							1	1(8.33%)	0(0%)	0(0%)							1	1(8.33%)	0(0%)	0(0%)	0(0%)
S_chr11_108190753_pPhe2140Leu	0	S_chr11_108190753_pPhe2140Leu	0	33(97.06%)	13(100%)	1	1				S_chr11_108190753_pPhe2140Leu	0	12(100%)	10(100%)	24(96%)	1	0.6379				S_chr11_108190753_pPhe2140Leu	0	12(100%)	10(100%)	11(91.67%)	13(100%)	0.7234	0.3947
	1		1	1(2.94%)	0(0%)							1	0(0%)	0(0%)	1(4%)							1	0(0%)	0(0%)	1(8.33%)	0(0%)
S_chr11_108199881_pSer2408Leu	0	S_chr11_108199881_pSer2408Leu	0	33(97.06%)	13(100%)	1	1				S_chr11_108199881_pSer2408Leu	0	12(100%)	10(100%)	24(96%)	1	0.6379				S_chr11_108199881_pSer2408Leu	0	12(100%)	10(100%)	11(91.67%)	13(100%)	0.7234	0.3947
	1		1	1(2.94%)	0(0%)							1	0(0%)	0(0%)	1(4%)							1	0(0%)	0(0%)	1(8.33%)	0(0%)
S_chr11_108205823_pArg2713Ile	0	S_chr11_108205823_pArg2713Ile	0	33(97.06%)	13(100%)	1	1				S_chr11_108205823_pArg2713Ile	0	12(100%)	10(100%)	24(96%)	1	0.6379				S_chr11_108205823_pArg2713Ile	0	12(100%)	10(100%)	11(91.67%)	13(100%)	0.7234	0.3947
	1		1	1(2.94%)	0(0%)							1	0(0%)	0(0%)	1(4%)							1	0(0%)	0(0%)	1(8.33%)	0(0%)
S_chr11_108216568_pPhe2839Leu	0	S_chr11_108216568_pPhe2839Leu	0	32(94.12%)	13(100%)	1	0.9315				S_chr11_108216568_pPhe2839Leu	0	12(100%)	10(100%)	23(92%)	1	0.3989				S_chr11_108216568_pPhe2839Leu	0	12(100%)	10(100%)	10(83.33%)	13(100%)	0.1637	0.1072
	1		1	2(5.88%)	0(0%)							1	0(0%)	0(0%)	2(8%)							1	0(0%)	0(0%)	2(16.67%)	0(0%)
S_chr11_94189501_pArg502Cys	0	S_chr11_94189501_pArg502Cys	0	33(97.06%)	13(100%)	1	1				S_chr11_94189501_pArg502Cys	0	12(100%)	10(100%)	24(96%)	1	0.6379				S_chr11_94189501_pArg502Cys	0	12(100%)	10(100%)	11(91.67%)	13(100%)	0.7234	0.3947
	1		1	1(2.94%)	0(0%)							1	0(0%)	0(0%)	1(4%)							1	0(0%)	0(0%)	1(8.33%)	0(0%)
S_chr12_115114251_pMet322Ile	0	S_chr12_115114251_pMet322Ile	0	33(97.06%)	13(100%)	1	1				S_chr12_115114251_pMet322Ile	0	12(100%)	10(100%)	24(96%)	1	0.6379				S_chr12_115114251_pMet322Ile	0	12(100%)	10(100%)	11(91.67%)	13(100%)	0.7234	0.3947
	1		1	1(2.94%)	0(0%)							1	0(0%)	0(0%)	1(4%)							1	0(0%)	0(0%)	1(8.33%)	0(0%)
S_chr12_115118850_pLys164Thr	0	S_chr12_115118850_pLys164Thr	0	33(97.06%)	13(100%)	1	1				S_chr12_115118850_pLys164Thr	0	12(100%)	10(100%)	24(96%)	1	0.6379				S_chr12_115118850_pLys164Thr	0	12(100%)	10(100%)	11(91.67%)	13(100%)	0.7234	0.3947
	1		1	1(2.94%)	0(0%)							1	0(0%)	0(0%)	1(4%)							1	0(0%)	0(0%)	1(8.33%)	0(0%)
S_chr12_115120758_pGln84fs	0	S_chr12_115120758_pGln84fs	0	33(97.06%)	13(100%)	1	1				S_chr12_115120758_pGln84fs	0	12(100%)	9(90%)	25(100%)	0.2128	0.151				S_chr12_115120758_pGln84fs	0	12(100%)	9(90%)	12(100%)	13(100%)	0.2128	0.2862
	1		1	1(2.94%)	0(0%)							1	0(0%)	1(10%)	0(0%)							1	0(0%)	1(10%)	0(0%)	0(0%)
S_chr12_25398284Anyaminoacidchange	0	S_chr12_25398284Anyaminoacidchange	0	32(94.12%)	13(100%)	1	0.9315				S_chr12_25398284Anyaminoacidchange	0	11(91.67%)	9(90%)	25(100%)	0.2137	0.2996				S_chr12_25398284Anyaminoacidchange	0	11(91.67%)	9(90%)	12(100%)	13(100%)	0.4579	0.4916
	1		1	2(5.88%)	0(0%)							1	1(8.33%)	1(10%)	0(0%)							1	1(8.33%)	1(10%)	0(0%)	0(0%)
X_chr12_25398284_Gly12Asp	0	X_chr12_25398284_Gly12Asp	0	33(97.06%)	13(100%)	1	1				X_chr12_25398284_Gly12Asp	0	11(91.67%)	10(100%)	25(100%)	0.4681	0.2254				X_chr12_25398284_Gly12Asp	0	11(91.67%)	10(100%)	12(100%)	13(100%)	0.7234	0.3947
	1		1	1(2.94%)	0(0%)							1	1(8.33%)	0(0%)	0(0%)							1	1(8.33%)	0(0%)	0(0%)	0(0%)
X_chr12_25398284_pGly12Ala	0	X_chr12_25398284_pGly12Ala	0	33(97.06%)	13(100%)	1	1				X_chr12_25398284_pGly12Ala	0	12(100%)	9(90%)	25(100%)	0.2128	0.151				X_chr12_25398284_pGly12Ala	0	12(100%)	9(90%)	12(100%)	13(100%)	0.2128	0.2862
	1		1	1(2.94%)	0(0%)							1	0(0%)	1(10%)	0(0%)							1	0(0%)	1(10%)	0(0%)	0(0%)
S_chr12_25398285_pGly12Ser	0	S_chr12_25398285_pGly12Ser	0	34(100%)	12(92.31%)	0.2766	0.6137				S_chr12_25398285_pGly12Ser	0	12(100%)	10(100%)	24(96%)	1	0.6379				S_chr12_25398285_pGly12Ser	0	12(100%)	10(100%)	12(100%)	12(92.31%)	1	0.445
	1		1	0(0%)	1(7.69%)							1	0(0%)	0(0%)	1(4%)							1	0(0%)	0(0%)	0(0%)	1(7.69%)
X_pGly12	0	X_pGly12	0	32(94.12%)	12(92.31%)	1	1				X_pGly12	0	11(91.67%)	9(90%)	24(96%)	0.778	0.7661				X_pGly12	0	11(91.67%)	9(90%)	12(100%)	12(92.31%)	0.8846	0.7648
	1		1	2(5.88%)	1(7.69%)							1	1(8.33%)	1(10%)	1(4%)							1	1(8.33%)	1(10%)	0(0%)	1(7.69%)
S_chr12_56742326_pLeu571Ile	0	S_chr12_56742326_pLeu571Ile	0	33(97.06%)	13(100%)	1	1				S_chr12_56742326_pLeu571Ile	0	12(100%)	10(100%)	24(96%)	1	0.6379				S_chr12_56742326_pLeu571Ile	0	12(100%)	10(100%)	11(91.67%)	13(100%)	0.7234	0.3947
	1		1	1(2.94%)	0(0%)							1	0(0%)	0(0%)	1(4%)							1	0(0%)	0(0%)	1(8.33%)	0(0%)
S_chr13_32903618_pAsp224Tyr	0	S_chr13_32903618_pAsp224Tyr	0	33(97.06%)	13(100%)	1	1				S_chr13_32903618_pAsp224Tyr	0	12(100%)	10(100%)	24(96%)	1	0.6379				S_chr13_32903618_pAsp224Tyr	0	12(100%)	10(100%)	11(91.67%)	13(100%)	0.7234	0.3947
	1		1	1(2.94%)	0(0%)							1	0(0%)	0(0%)	1(4%)							1	0(0%)	0(0%)	1(8.33%)	0(0%)
S_chr13_32906480_pAsn289His	0	S_chr13_32906480_pAsn289His	0	33(97.06%)	13(100%)	1	1				S_chr13_32906480_pAsn289His	0	12(100%)	9(90%)	25(100%)	0.2128	0.151				S_chr13_32906480_pAsn289His	0	12(100%)	9(90%)	12(100%)	13(100%)	0.2128	0.2862
	1		1	1(2.94%)	0(0%)							1	0(0%)	1(10%)	0(0%)							1	0(0%)	1(10%)	0(0%)	0(0%)
S_chr13_32906611_pIle332Met	0	S_chr13_32906611_pIle332Met	0	33(97.06%)	13(100%)	1	1				S_chr13_32906611_pIle332Met	0	12(100%)	10(100%)	24(96%)	1	0.6379				S_chr13_32906611_pIle332Met	0	12(100%)	10(100%)	11(91.67%)	13(100%)	0.7234	0.3947
	1		1	1(2.94%)	0(0%)							1	0(0%)	0(0%)	1(4%)							1	0(0%)	0(0%)	1(8.33%)	0(0%)
S_chr13_32912087_pAsp1199Tyr	0	S_chr13_32912087_pAsp1199Tyr	0	33(97.06%)	13(100%)	1	1				S_chr13_32912087_pAsp1199Tyr	0	12(100%)	10(100%)	24(96%)	1	0.6379				S_chr13_32912087_pAsp1199Tyr	0	12(100%)	10(100%)	11(91.67%)	13(100%)	0.7234	0.3947
	1		1	1(2.94%)	0(0%)							1	0(0%)	0(0%)	1(4%)							1	0(0%)	0(0%)	1(8.33%)	0(0%)
S_chr13_32914877_pGlu2129Ter	0	S_chr13_32914877_pGlu2129Ter	0	33(97.06%)	13(100%)	1	1				S_chr13_32914877_pGlu2129Ter	0	12(100%)	10(100%)	24(96%)	1	0.6379				S_chr13_32914877_pGlu2129Ter	0	12(100%)	10(100%)	11(91.67%)	13(100%)	0.7234	0.3947
	1		1	1(2.94%)	0(0%)							1	0(0%)	0(0%)	1(4%)							1	0(0%)	0(0%)	1(8.33%)	0(0%)
S_chr13_32915295_pArg2268Ile	0	S_chr13_32915295_pArg2268Ile	0	33(97.06%)	13(100%)	1	1				S_chr13_32915295_pArg2268Ile	0	12(100%)	10(100%)	24(96%)	1	0.6379				S_chr13_32915295_pArg2268Ile	0	12(100%)	10(100%)	11(91.67%)	13(100%)	0.7234	0.3947
	1		1	1(2.94%)	0(0%)							1	0(0%)	0(0%)	1(4%)							1	0(0%)	0(0%)	1(8.33%)	0(0%)
S_chr13_32931969_pLys2570Glu	0	S_chr13_32931969_pLys2570Glu	0	33(97.06%)	13(100%)	1	1				S_chr13_32931969_pLys2570Glu	0	12(100%)	9(90%)	25(100%)	0.2128	0.151				S_chr13_32931969_pLys2570Glu	0	12(100%)	9(90%)	12(100%)	13(100%)	0.2128	0.2862
	1		1	1(2.94%)	0(0%)							1	0(0%)	1(10%)	0(0%)							1	0(0%)	1(10%)	0(0%)	0(0%)
S_chr13_48934162_pLeu206Ter	0	S_chr13_48934162_pLeu206Ter	0	33(97.06%)	13(100%)	1	1				S_chr13_48934162_pLeu206Ter	0	12(100%)	9(90%)	25(100%)	0.2128	0.151				S_chr13_48934162_pLeu206Ter	0	12(100%)	9(90%)	12(100%)	13(100%)	0.2128	0.2862
	1		1	1(2.94%)	0(0%)							1	0(0%)	1(10%)	0(0%)							1	0(0%)	1(10%)	0(0%)	0(0%)
S_chr13_48955458_pAla525Val	0	S_chr13_48955458_pAla525Val	0	33(97.06%)	13(100%)	1	1				S_chr13_48955458_pAla525Val	0	12(100%)	10(100%)	24(96%)	1	0.6379				S_chr13_48955458_pAla525Val	0	12(100%)	10(100%)	11(91.67%)	13(100%)	0.7234	0.3947
	1		1	1(2.94%)	0(0%)							1	0(0%)	0(0%)	1(4%)							1	0(0%)	0(0%)	1(8.33%)	0(0%)
S_chr13_49030386_pArg621Cys	0	S_chr13_49030386_pArg621Cys	0	33(97.06%)	13(100%)	1	1				S_chr13_49030386_pArg621Cys	0	12(100%)	10(100%)	24(96%)	1	0.6379				S_chr13_49030386_pArg621Cys	0	12(100%)	10(100%)	11(91.67%)	13(100%)	0.7234	0.3947
	1		1	1(2.94%)	0(0%)							1	0(0%)	0(0%)	1(4%)							1	0(0%)	0(0%)	1(8.33%)	0(0%)
S_chr13_49039374_pArg787Ter	0	S_chr13_49039374_pArg787Ter	0	33(97.06%)	13(100%)	1	1				S_chr13_49039374_pArg787Ter	0	11(91.67%)	10(100%)	25(100%)	0.4681	0.2254				S_chr13_49039374_pArg787Ter	0	11(91.67%)	10(100%)	12(100%)	13(100%)	0.7234	0.3947
	1		1	1(2.94%)	0(0%)							1	1(8.33%)	0(0%)	0(0%)							1	1(8.33%)	0(0%)	0(0%)	0(0%)
S_chr13_73636696_pGln320Arg	0	S_chr13_73636696_pGln320Arg	0	33(97.06%)	13(100%)	1	1				S_chr13_73636696_pGln320Arg	0	12(100%)	10(100%)	24(96%)	1	0.6379				S_chr13_73636696_pGln320Arg	0	12(100%)	10(100%)	11(91.67%)	13(100%)	0.7234	0.3947
	1		1	1(2.94%)	0(0%)							1	0(0%)	0(0%)	1(4%)							1	0(0%)	0(0%)	1(8.33%)	0(0%)
S_chr13_73636761_pAsn342Tyr	0	S_chr13_73636761_pAsn342Tyr	0	33(97.06%)	13(100%)	1	1				S_chr13_73636761_pAsn342Tyr	0	12(100%)	10(100%)	24(96%)	1	0.6379				S_chr13_73636761_pAsn342Tyr	0	12(100%)	10(100%)	11(91.67%)	13(100%)	0.7234	0.3947
	1		1	1(2.94%)	0(0%)							1	0(0%)	0(0%)	1(4%)							1	0(0%)	0(0%)	1(8.33%)	0(0%)
S_chr14_62199167_pGlu269Ter	0	S_chr14_62199167_pGlu269Ter	0	33(97.06%)	13(100%)	1	1				S_chr14_62199167_pGlu269Ter	0	12(100%)	10(100%)	24(96%)	1	0.6379				S_chr14_62199167_pGlu269Ter	0	12(100%)	10(100%)	11(91.67%)	13(100%)	0.7234	0.3947
	1		1	1(2.94%)	0(0%)							1	0(0%)	0(0%)	1(4%)							1	0(0%)	0(0%)	1(8.33%)	0(0%)
S_chr14_62199167_pMet453Thr	0	S_chr14_62199167_pMet453Thr	0	33(97.06%)	13(100%)	1	1				S_chr14_62199167_pMet453Thr	0	12(100%)	10(100%)	24(96%)	1	0.6379				S_chr14_62199167_pMet453Thr	0	12(100%)	10(100%)	11(91.67%)	13(100%)	0.7234	0.3947
	1		1	1(2.94%)	0(0%)							1	0(0%)	0(0%)	1(4%)							1	0(0%)	0(0%)	1(8.33%)	0(0%)
S_chr14_75515001_pMet453Thr	0	S_chr14_75515001_pMet453Thr	0	33(97.06%)	13(100%)	1	1				S_chr14_75515001_pMet453Thr	0	12(100%)	10(100%)	24(96%)	1	0.6379				S_chr14_75515001_pMet453Thr	0	12(100%)	10(100%)	11(91.67%)	13(100%)	0.7234	0.3947
	1		1	1(2.94%)	0(0%)							1	0(0%)	0(0%)	1(4%)							1	0(0%)	0(0%)	1(8.33%)	0(0%)
S_chr15_66727424_pArg47Gln	0	S_chr15_66727424_pArg47Gln	0	33(97.06%)	13(100%)	1	1				S_chr15_66727424_pArg47Gln	0	12(100%)	10(100%)	24(96%)	1	0.6379				S_chr15_66727424_pArg47Gln	0	12(100%)	10(100%)	11(91.67%)	13(100%)	0.7234	0.3947
	1		1	1(2.94%)	0(0%)							1	0(0%)	0(0%)	1(4%)							1	0(0%)	0(0%)	1(8.33%)	0(0%)
S_chr15_67457360_pAla112Thr	0	S_chr15_67457360_pAla112Thr	0	33(97.06%)	13(100%)	1	1				S_chr15_67457360_pAla112Thr	0	12(100%)	10(100%)	24(96%)	1	0.6379				S_chr15_67457360_pAla112Thr	0	12(100%)	10(100%)	11(91.67%)	13(100%)	0.7234	0.3947
	1		1	1(2.94%)	0(0%)							1	0(0%)	0(0%)	1(4%)							1	0(0%)	0(0%)	1(8.33%)	0(0%)
S_chr15_74005246_intronic	0	S_chr15_74005246_intronic	0	33(97.06%)	13(100%)	1	1				S_chr15_74005246_intronic	0	12(100%)	10(100%)	24(96%)	1	0.6379				S_chr15_74005246_intronic	0	12(100%)	10(100%)	11(91.67%)	13(100%)	0.7234	0.3947
	1		1	1(2.94%)	0(0%)							1	0(0%)	0(0%)	1(4%)							1	0(0%)	0(0%)	1(8.33%)	0(0%)
S_chr15_88420315_pArg791Trp	0	S_chr15_88420315_pArg791Trp	0	33(97.06%)	13(100%)	1	1				S_chr15_88420315_pArg791Trp	0	12(100%)	10(100%)	24(96%)	1	0.6379				S_chr15_88420315_pArg791Trp	0	12(100%)	10(100%)	11(91.67%)	13(100%)	0.7234	0.3947
	1		1	1(2.94%)	0(0%)							1	0(0%)	0(0%)	1(4%)							1	0(0%)	0(0%)	1(8.33%)	0(0%)
S_chr15_88476366_pAla589Val	0	S_chr15_88476366_pAla589Val	0	33(97.06%)	13(100%)	1	1				S_chr15_88476366_pAla589Val	0	12(100%)	10(100%)	24(96%)	1	0.6379				S_chr15_88476366_pAla589Val	0	12(100%)	10(100%)	11(91.67%)	13(100%)	0.7234	0.3947
	1		1	1(2.94%)	0(0%)							1	0(0%)	0(0%)	1(4%)							1	0(0%)	0(0%)	1(8.33%)	0(0%)
S_chr15_88483960_pAsp537Gly	0	S_chr15_88483960_pAsp537Gly	0	33(97.06%)	13(100%)	1	1				S_chr15_88483960_pAsp537Gly	0	12(100%)	10(100%)	24(96%)	1	0.6379				S_chr15_88483960_pAsp537Gly	0	12(100%)	10(100%)	11(91.67%)	13(100%)	0.7234	0.3947
	1		1	1(2.94%)	0(0%)							1	0(0%)	0(0%)	1(4%)							1	0(0%)	0(0%)	1(8.33%)	0(0%)
S_chr15_88524540_intronic	0	S_chr15_88524540_intronic	0	33(97.06%)	13(100%)	1	1				S_chr15_88524540_intronic	0	12(100%)	10(100%)	24(96%)	1	0.6379				S_chr15_88524540_intronic	0	12(100%)	10(100%)	11(91.67%)	13(100%)	0.7234	0.3947
	1		1	1(2.94%)	0(0%)							1	0(0%)	0(0%)	1(4%)							1	0(0%)	0(0%)	1(8.33%)	0(0%)
S_chr15_88669526_pArg458Ter	0	S_chr15_88669526_pArg458Ter	0	33(97.06%)	13(100%)	1	1				S_chr15_88669526_pArg458Ter	0	12(100%)	10(100%)	24(96%)	1	0.6379				S_chr15_88669526_pArg458Ter	0	12(100%)	10(100%)	11(91.67%)	13(100%)	0.7234	0.3947
	1		1	1(2.94%)	0(0%)							1	0(0%)	0(0%)	1(4%)							1	0(0%)	0(0%)	1(8.33%)	0(0%)
S_chr16_15808797_pArg1926Cys	0	S_chr16_15808797_pArg1926Cys	0	33(97.06%)	13(100%)	1	1				S_chr16_15808797_pArg1926Cys	0	12(100%)	9(90%)	25(100%)	0.2128	0.151				S_chr16_15808797_pArg1926Cys	0	12(100%)	9(90%)	12(100%)	13(100%)	0.2128	0.2862
	1		1	1(2.94%)	0(0%)							1	0(0%)	1(10%)	0(0%)							1	0(0%)	1(10%)	0(0%)	0(0%)
S_chr16_15811127_pArg1799Trp	0	S_chr16_15811127_pArg1799Trp	0	33(97.06%)	13(100%)	1	1				S_chr16_15811127_pArg1799Trp	0	12(100%)	10(100%)	24(96%)	1	0.6379				S_chr16_15811127_pArg1799Trp	0	12(100%)	10(100%)	11(91.67%)	13(100%)	0.7234	0.3947
	1		1	1(2.94%)	0(0%)							1	0(0%)	0(0%)	1(4%)							1	0(0%)	0(0%)	1(8.33%)	0(0%)
S_chr16_15829428_pAsp1108Asn	0	S_chr16_15829428_pAsp1108Asn	0	33(97.06%)	13(100%)	1	1				S_chr16_15829428_pAsp1108Asn	0	12(100%)	10(100%)	24(96%)	1	0.6379				S_chr16_15829428_pAsp1108Asn	0	12(100%)	10(100%)	11(91.67%)	13(100%)	0.7234	0.3947
	1		1	1(2.94%)	0(0%)							1	0(0%)	0(0%)	1(4%)							1	0(0%)	0(0%)	1(8.33%)	0(0%)
S_chr16_15842009_pAla699Val	0	S_chr16_15842009_pAla699Val	0	33(97.06%)	13(100%)	1	1				S_chr16_15842009_pAla699Val	0	11(91.67%)	10(100%)	25(100%)	0.4681	0.2254				S_chr16_15842009_pAla699Val	0	11(91.67%)	10(100%)	12(100%)	13(100%)	0.7234	0.3947
	1		1	1(2.94%)	0(0%)							1	1(8.33%)	0(0%)	0(0%)							1	1(8.33%)	0(0%)	0(0%)	0(0%)
S_chr16_15844154_pLys640Asn	0	S_chr16_15844154_pLys640Asn	0	33(97.06%)	13(100%)	1	1				S_chr16_15844154_pLys640Asn	0	12(100%)	10(100%)	24(96%)	1	0.6379				S_chr16_15844154_pLys640Asn	0	12(100%)	10(100%)	11(91.67%)	13(100%)	0.7234	0.3947
	1		1	1(2.94%)	0(0%)							1	0(0%)	0(0%)	1(4%)							1	0(0%)	0(0%)	1(8.33%)	0(0%)
S_chr16_15870006_pArg280His	0	S_chr16_15870006_pArg280His	0	33(97.06%)	13(100%)	1	1				S_chr16_15870006_pArg280His	0	12(100%)	9(90%)	25(100%)	0.2128	0.151				S_chr16_15870006_pArg280His	0	12(100%)	9(90%)	12(100%)	13(100%)	0.2128	0.2862
	1		1	1(2.94%)	0(0%)							1	0(0%)	1(10%)	0(0%)							1	0(0%)	1(10%)	0(0%)	0(0%)
S_chr16_15880585_pGlu179Lys	0	S_chr16_15880585_pGlu179Lys	0	33(97.06%)	13(100%)	1	1				S_chr16_15880585_pGlu179Lys	0	12(100%)	10(100%)	24(96%)	1	0.6379				S_chr16_15880585_pGlu179Lys	0	12(100%)	10(100%)	11(91.67%)	13(100%)	0.7234	0.3947
	1		1	1(2.94%)	0(0%)							1	0(0%)	0(0%)	1(4%)							1	0(0%)	0(0%)	1(8.33%)	0(0%)
S_chr16_4829784_pArg244Ter	0	S_chr16_4829784_pArg244Ter	0	33(97.06%)	13(100%)	1	1				S_chr16_4829784_pArg244Ter	0	11(91.67%)	10(100%)	25(100%)	0.4681	0.2254				S_chr16_4829784_pArg244Ter	0	11(91.67%)	10(100%)	12(100%)	13(100%)	0.7234	0.3947
	1		1	1(2.94%)	0(0%)							1	1(8.33%)	0(0%)	0(0%)							1	1(8.33%)	0(0%)	0(0%)	0(0%)
S_chr17_15935762_pArg2391Trp	0	S_chr17_15935762_pArg2391Trp	0	33(97.06%)	13(100%)	1	1				S_chr17_15935762_pArg2391Trp	0	12(100%)	10(100%)	24(96%)	1	0.6379				S_chr17_15935762_pArg2391Trp	0	12(100%)	10(100%)	11(91.67%)	13(100%)	0.7234	0.3947
	1		1	1(2.94%)	0(0%)							1	0(0%)	0(0%)	1(4%)							1	0(0%)	0(0%)	1(8.33%)	0(0%)
S_chr17_29528428_splicesite_5	0	S_chr17_29528428_splicesite_5	0	33(97.06%)	13(100%)	1	1				S_chr17_29528428_splicesite_5	0	12(100%)	10(100%)	24(96%)	1	0.6379				S_chr17_29528428_splicesite_5	0	12(100%)	10(100%)	11(91.67%)	13(100%)	0.7234	0.3947
	1		1	1(2.94%)	0(0%)							1	0(0%)	0(0%)	1(4%)							1	0(0%)	0(0%)	1(8.33%)	0(0%)
S_chr17_29528489_pArg416Ter	0	S_chr17_29528489_pArg416Ter	0	33(97.06%)	13(100%)	1	1				S_chr17_29528489_pArg416Ter	0	12(100%)	10(100%)	24(96%)	1	0.6379				S_chr17_29528489_pArg416Ter	0	12(100%)	10(100%)	11(91.67%)	13(100%)	0.7234	0.3947
	1		1	1(2.94%)	0(0%)							1	0(0%)	0(0%)	1(4%)							1	0(0%)	0(0%)	1(8.33%)	0(0%)
S_chr17_29546098_pGln535Ter	0	S_chr17_29546098_pGln535Ter	0	33(97.06%)	13(100%)	1	1				S_chr17_29546098_pGln535Ter	0	12(100%)	10(100%)	24(96%)	1	0.6379				S_chr17_29546098_pGln535Ter	0	12(100%)	10(100%)	11(91.67%)	13(100%)	0.7234	0.3947
	1		1	1(2.94%)	0(0%)							1	0(0%)	0(0%)	1(4%)							1	0(0%)	0(0%)	1(8.33%)	0(0%)
S_chr17_29548883_pHis553Asn	0	S_chr17_29548883_pHis553Asn	0	33(97.06%)	13(100%)	1	1				S_chr17_29548883_pHis553Asn	0	12(100%)	10(100%)	24(96%)	1	0.6379				S_chr17_29548883_pHis553Asn	0	12(100%)	10(100%)	11(91.67%)	13(100%)	0.7234	0.3947
	1		1	1(2.94%)	0(0%)							1	0(0%)	0(0%)	1(4%)							1	0(0%)	0(0%)	1(8.33%)	0(0%)
S_chr17_29563007_pTrp1314Ter	0	S_chr17_29563007_pTrp1314Ter	0	33(97.06%)	13(100%)	1	1				S_chr17_29563007_pTrp1314Ter	0	11(91.67%)	10(100%)	25(100%)	0.4681	0.2254				S_chr17_29563007_pTrp1314Ter	0	11(91.67%)	10(100%)	12(100%)	13(100%)	0.7234	0.3947
	1		1	1(2.94%)	0(0%)							1	1(8.33%)	0(0%)	0(0%)							1	1(8.33%)	0(0%)	0(0%)	0(0%)
S_chr17_29576111_pArg1362Ter	0	S_chr17_29576111_pArg1362Ter	0	33(97.06%)	13(100%)	1	1				S_chr17_29576111_pArg1362Ter	0	12(100%)	10(100%)	24(96%)	1	0.6379				S_chr17_29576111_pArg1362Ter	0	12(100%)	10(100%)	11(91.67%)	13(100%)	0.7234	0.3947
	1		1	1(2.94%)	0(0%)							1	0(0%)	0(0%)	1(4%)							1	0(0%)	0(0%)	1(8.33%)	0(0%)
S_chr17_29592269_pGlu1583Ter	0	S_chr17_29592269_pGlu1583Ter	0	33(97.06%)	13(100%)	1	1				S_chr17_29592269_pGlu1583Ter	0	12(100%)	10(100%)	24(96%)	1	0.6379				S_chr17_29592269_pGlu1583Ter	0	12(100%)	10(100%)	11(91.67%)	13(100%)	0.7234	0.3947
	1		1	1(2.94%)	0(0%)							1	0(0%)	0(0%)	1(4%)							1	0(0%)	0(0%)	1(8.33%)	0(0%)
S_chr17_29654605_pSer1786Leu	0	S_chr17_29654605_pSer1786Leu	0	33(97.06%)	13(100%)	1	1				S_chr17_29654605_pSer1786Leu	0	12(100%)	10(100%)	24(96%)	1	0.6379				S_chr17_29654605_pSer1786Leu	0	12(100%)	10(100%)	11(91.67%)	13(100%)	0.7234	0.3947
	1		1	1(2.94%)	0(0%)							1	0(0%)	0(0%)	1(4%)							1	0(0%)	0(0%)	1(8.33%)	0(0%)
S_chr17_29677227_pArg2450Ter	0	S_chr17_29677227_pArg2450Ter	0	33(97.06%)	13(100%)	1	1				S_chr17_29677227_pArg2450Ter	0	12(100%)	10(100%)	24(96%)	1	0.6379				S_chr17_29677227_pArg2450Ter	0	12(100%)	10(100%)	11(91.67%)	13(100%)	0.7234	0.3947
	1		1	1(2.94%)	0(0%)							1	0(0%)	0(0%)	1(4%)							1	0(0%)	0(0%)	1(8.33%)	0(0%)
S_chr17_29683518_pLys2552Asn	0	S_chr17_29683518_pLys2552Asn	0	33(97.06%)	13(100%)	1	1				S_chr17_29683518_pLys2552Asn	0	12(100%)	9(90%)	25(100%)	0.2128	0.151				S_chr17_29683518_pLys2552Asn	0	12(100%)	9(90%)	12(100%)	13(100%)	0.2128	0.2862
	1		1	1(2.94%)	0(0%)							1	0(0%)	1(10%)	0(0%)							1	0(0%)	1(10%)	0(0%)	0(0%)
S_chr17_37880220_pLeu755Ser	0	S_chr17_37880220_pLeu755Ser	0	33(97.06%)	13(100%)	1	1				S_chr17_37880220_pLeu755Ser	0	12(100%)	9(90%)	25(100%)	0.2128	0.151				S_chr17_37880220_pLeu755Ser	0	12(100%)	9(90%)	12(100%)	13(100%)	0.2128	0.2862
	1		1	1(2.94%)	0(0%)							1	0(0%)	1(10%)	0(0%)							1	0(0%)	1(10%)	0(0%)	0(0%)
S_chr17_40481660_pArg382Leu	0	S_chr17_40481660_pArg382Leu	0	33(97.06%)	13(100%)	1	1				S_chr17_40481660_pArg382Leu	0	12(100%)	10(100%)	24(96%)	1	0.6379				S_chr17_40481660_pArg382Leu	0	12(100%)	10(100%)	11(91.67%)	13(100%)	0.7234	0.3947
	1		1	1(2.94%)	0(0%)							1	0(0%)	0(0%)	1(4%)							1	0(0%)	0(0%)	1(8.33%)	0(0%)
S_chr17_41244256_pLeu1098Ile	0	S_chr17_41244256_pLeu1098Ile	0	33(97.06%)	13(100%)	1	1				S_chr17_41244256_pLeu1098Ile	0	12(100%)	10(100%)	24(96%)	1	0.6379				S_chr17_41244256_pLeu1098Ile	0	12(100%)	10(100%)	11(91.67%)	13(100%)	0.7234	0.3947
	1		1	1(2.94%)	0(0%)							1	0(0%)	0(0%)	1(4%)							1	0(0%)	0(0%)	1(8.33%)	0(0%)
S_chr17_41245390_pGlu720Ter	0	S_chr17_41245390_pGlu720Ter	0	33(97.06%)	13(100%)	1	1				S_chr17_41245390_pGlu720Ter	0	12(100%)	10(100%)	24(96%)	1	0.6379				S_chr17_41245390_pGlu720Ter	0	12(100%)	10(100%)	11(91.67%)	13(100%)	0.7234	0.3947
	1		1	1(2.94%)	0(0%)							1	0(0%)	0(0%)	1(4%)							1	0(0%)	0(0%)	1(8.33%)	0(0%)
S_chr17_51901031_pArg213Cys	0	S_chr17_51901031_pArg213Cys	0	33(97.06%)	13(100%)	1	1				S_chr17_51901031_pArg213Cys	0	12(100%)	10(100%)	24(96%)	1	0.6379				S_chr17_51901031_pArg213Cys	0	12(100%)	10(100%)	11(91.67%)	13(100%)	0.7234	0.3947
	1		1	1(2.94%)	0(0%)							1	0(0%)	0(0%)	1(4%)							1	0(0%)	0(0%)	1(8.33%)	0(0%)
S_chr17_51901032_pArg213His	0	S_chr17_51901032_pArg213His	0	33(97.06%)	13(100%)	1	1				S_chr17_51901032_pArg213His	0	12(100%)	10(100%)	24(96%)	1	0.6379				S_chr17_51901032_pArg213His	0	12(100%)	10(100%)	11(91.67%)	13(100%)	0.7234	0.3947
	1		1	1(2.94%)	0(0%)							1	0(0%)	0(0%)	1(4%)							1	0(0%)	0(0%)	1(8.33%)	0(0%)
S_pArg213variant	0	S_pArg213variant	0	32(94.12%)	13(100%)	1	0.9315				S_pArg213variant	0	12(100%)	10(100%)	23(92%)	1	0.3989				S_pArg213variant	0	12(100%)	10(100%)	10(83.33%)	13(100%)	0.1637	0.1072
	1		1	2(5.88%)	0(0%)							1	0(0%)	0(0%)	2(8%)							1	0(0%)	0(0%)	2(16.67%)	0(0%)
S_chr17_51901684_pGln430His	0	S_chr17_51901684_pGln430His	0	33(97.06%)	13(100%)	1	1				S_chr17_51901684_pGln430His	0	12(100%)	10(100%)	24(96%)	1	0.6379				S_chr17_51901684_pGln430His	0	12(100%)	10(100%)	11(91.67%)	13(100%)	0.7234	0.3947
	1		1	1(2.94%)	0(0%)							1	0(0%)	0(0%)	1(4%)							1	0(0%)	0(0%)	1(8.33%)	0(0%)
S_chr17_51902021_pLeu543Val	0	S_chr17_51902021_pLeu543Val	0	33(97.06%)	13(100%)	1	1				S_chr17_51902021_pLeu543Val	0	12(100%)	10(100%)	24(96%)	1	0.6379				S_chr17_51902021_pLeu543Val	0	12(100%)	10(100%)	11(91.67%)	13(100%)	0.7234	0.3947
	1		1	1(2.94%)	0(0%)							1	0(0%)	0(0%)	1(4%)							1	0(0%)	0(0%)	1(8.33%)	0(0%)
S_chr17_51902147_pPro585Thr	0	S_chr17_51902147_pPro585Thr	0	33(97.06%)	13(100%)	1	1				S_chr17_51902147_pPro585Thr	0	12(100%)	10(100%)	24(96%)	1	0.6379				S_chr17_51902147_pPro585Thr	0	12(100%)	10(100%)	11(91.67%)	13(100%)	0.7234	0.3947
	1		1	1(2.94%)	0(0%)							1	0(0%)	0(0%)	1(4%)							1	0(0%)	0(0%)	1(8.33%)	0(0%)
S_chr17_7577120_pArg273His	0	S_chr17_7577120_pArg273His	0	34(100%)	12(92.31%)	0.2766	0.6137				S_chr17_7577120_pArg273His	0	12(100%)	10(100%)	24(96%)	1	0.6379				S_chr17_7577120_pArg273His	0	12(100%)	10(100%)	12(100%)	12(92.31%)	1	0.445
	1		1	0(0%)	1(7.69%)							1	0(0%)	0(0%)	1(4%)							1	0(0%)	0(0%)	0(0%)	1(7.69%)
S_chr17_7577121_pArg273Cys	0	S_chr17_7577121_pArg273Cys	0	33(97.06%)	13(100%)	1	1				S_chr17_7577121_pArg273Cys	0	12(100%)	10(100%)	24(96%)	1	0.6379				S_chr17_7577121_pArg273Cys	0	12(100%)	10(100%)	11(91.67%)	13(100%)	0.7234	0.3947
	1		1	1(2.94%)	0(0%)							1	0(0%)	0(0%)	1(4%)							1	0(0%)	0(0%)	1(8.33%)	0(0%)
X_pArg273	0	X_pArg273	0	33(97.06%)	12(92.31%)	0.481	1				X_pArg273	0	12(100%)	10(100%)	23(92%)	1	0.3989				X_pArg273	0	12(100%)	10(100%)	11(91.67%)	12(92.31%)	1	0.6053
	1		1	1(2.94%)	1(7.69%)							1	0(0%)	0(0%)	2(8%)							1	0(0%)	0(0%)	1(8.33%)	1(7.69%)
S_chr17_7577498_splicesite_3	0	S_chr17_7577498_splicesite_3	0	34(100%)	12(92.31%)	0.2766	0.6137				S_chr17_7577498_splicesite_3	0	12(100%)	10(100%)	24(96%)	1	0.6379				S_chr17_7577498_splicesite_3	0	12(100%)	10(100%)	12(100%)	12(92.31%)	1	0.445
	1		1	0(0%)	1(7.69%)							1	0(0%)	0(0%)	1(4%)							1	0(0%)	0(0%)	0(0%)	1(7.69%)
S_chr17_7577539_pArg248Trp	0	S_chr17_7577539_pArg248Trp	0	33(97.06%)	13(100%)	1	1				S_chr17_7577539_pArg248Trp	0	12(100%)	9(90%)	25(100%)	0.2128	0.151				S_chr17_7577539_pArg248Trp	0	12(100%)	9(90%)	12(100%)	13(100%)	0.2128	0.2862
	1		1	1(2.94%)	0(0%)							1	0(0%)	1(10%)	0(0%)							1	0(0%)	1(10%)	0(0%)	0(0%)
S_chr17_7577602_pSer227Pro	0	S_chr17_7577602_pSer227Pro	0	33(97.06%)	13(100%)	1	1				S_chr17_7577602_pSer227Pro	0	12(100%)	10(100%)	24(96%)	1	0.6379				S_chr17_7577602_pSer227Pro	0	12(100%)	10(100%)	11(91.67%)	13(100%)	0.7234	0.3947
	1		1	1(2.94%)	0(0%)							1	0(0%)	0(0%)	1(4%)							1	0(0%)	0(0%)	1(8.33%)	0(0%)
S_chr17_7578190_pTyr220Cys	0	S_chr17_7578190_pTyr220Cys	0	33(97.06%)	13(100%)	1	1				S_chr17_7578190_pTyr220Cys	0	12(100%)	10(100%)	24(96%)	1	0.6379				S_chr17_7578190_pTyr220Cys	0	12(100%)	10(100%)	11(91.67%)	13(100%)	0.7234	0.3947
	1		1	1(2.94%)	0(0%)							1	0(0%)	0(0%)	1(4%)							1	0(0%)	0(0%)	1(8.33%)	0(0%)
S_chr17_7578212_pArg213Ter	0	S_chr17_7578212_pArg213Ter	0	33(97.06%)	13(100%)	1	1				S_chr17_7578212_pArg213Ter	0	12(100%)	10(100%)	24(96%)	1	0.6379				S_chr17_7578212_pArg213Ter	0	12(100%)	10(100%)	11(91.67%)	13(100%)	0.7234	0.3947
	1		1	1(2.94%)	0(0%)							1	0(0%)	0(0%)	1(4%)							1	0(0%)	0(0%)	1(8.33%)	0(0%)
S_chr17_7578219_pAsn210fs	0	S_chr17_7578219_pAsn210fs	0	34(100%)	12(92.31%)	0.2766	0.6137				S_chr17_7578219_pAsn210fs	0	12(100%)	10(100%)	24(96%)	1	0.6379				S_chr17_7578219_pAsn210fs	0	12(100%)	10(100%)	12(100%)	12(92.31%)	1	0.445
	1		1	0(0%)	1(7.69%)							1	0(0%)	0(0%)	1(4%)							1	0(0%)	0(0%)	0(0%)	1(7.69%)
S_chr17_7578394_pHis179Arg	0	S_chr17_7578394_pHis179Arg	0	34(100%)	12(92.31%)	0.2766	0.6137				S_chr17_7578394_pHis179Arg	0	12(100%)	10(100%)	24(96%)	1	0.6379				S_chr17_7578394_pHis179Arg	0	12(100%)	10(100%)	12(100%)	12(92.31%)	1	0.445
	1		1	0(0%)	1(7.69%)							1	0(0%)	0(0%)	1(4%)							1	0(0%)	0(0%)	0(0%)	1(7.69%)
S_chr17_7578397_pHis178fs	0	S_chr17_7578397_pHis178fs	0	33(97.06%)	13(100%)	1	1				S_chr17_7578397_pHis178fs	0	12(100%)	9(90%)	25(100%)	0.2128	0.151				S_chr17_7578397_pHis178fs	0	12(100%)	9(90%)	12(100%)	13(100%)	0.2128	0.2862
	1		1	1(2.94%)	0(0%)							1	0(0%)	1(10%)	0(0%)							1	0(0%)	1(10%)	0(0%)	0(0%)
S_chr17_7578403_pCys176Tyr	0	S_chr17_7578403_pCys176Tyr	0	34(100%)	12(92.31%)	0.2766	0.6137				S_chr17_7578403_pCys176Tyr	0	12(100%)	10(100%)	24(96%)	1	0.6379				S_chr17_7578403_pCys176Tyr	0	12(100%)	10(100%)	12(100%)	12(92.31%)	1	0.445
	1		1	0(0%)	1(7.69%)							1	0(0%)	0(0%)	1(4%)							1	0(0%)	0(0%)	0(0%)	1(7.69%)
S_chr17_7578406_pArg175His	0	S_chr17_7578406_pArg175His	0	34(100%)	12(92.31%)	0.2766	0.6137				S_chr17_7578406_pArg175His	0	12(100%)	10(100%)	24(96%)	1	0.6379				S_chr17_7578406_pArg175His	0	12(100%)	10(100%)	12(100%)	12(92.31%)	1	0.445
	1		1	0(0%)	1(7.69%)							1	0(0%)	0(0%)	1(4%)							1	0(0%)	0(0%)	0(0%)	1(7.69%)
S_chr17_7578444_pMet160_Ala161del	0	S_chr17_7578444_pMet160_Ala161del	0	34(100%)	12(92.31%)	0.2766	0.6137				S_chr17_7578444_pMet160_Ala161del	0	12(100%)	10(100%)	24(96%)	1	0.6379				S_chr17_7578444_pMet160_Ala161del	0	12(100%)	10(100%)	12(100%)	12(92.31%)	1	0.445
	1		1	0(0%)	1(7.69%)							1	0(0%)	0(0%)	1(4%)							1	0(0%)	0(0%)	0(0%)	1(7.69%)
S_chr17_7578535_pLys132Thr	0	S_chr17_7578535_pLys132Thr	0	34(100%)	12(92.31%)	0.2766	0.6137				S_chr17_7578535_pLys132Thr	0	12(100%)	10(100%)	24(96%)	1	0.6379				S_chr17_7578535_pLys132Thr	0	12(100%)	10(100%)	12(100%)	12(92.31%)	1	0.445
	1		1	0(0%)	1(7.69%)							1	0(0%)	0(0%)	1(4%)							1	0(0%)	0(0%)	0(0%)	1(7.69%)
S_chr17_7578536_pLys132Ter	0	S_chr17_7578536_pLys132Ter	0	34(100%)	12(92.31%)	0.2766	0.6137				S_chr17_7578536_pLys132Ter	0	12(100%)	10(100%)	24(96%)	1	0.6379				S_chr17_7578536_pLys132Ter	0	12(100%)	10(100%)	12(100%)	12(92.31%)	1	0.445
	1		1	0(0%)	1(7.69%)							1	0(0%)	0(0%)	1(4%)							1	0(0%)	0(0%)	0(0%)	1(7.69%)
X_pLys132	0	X_pLys132	0	34(100%)	11(84.62%)	0.0722	0.1261				X_pLys132	0	12(100%)	10(100%)	23(92%)	1	0.3989				X_pLys132	0	12(100%)	10(100%)	12(100%)	11(84.62%)	0.2359	0.1409
	1		1	0(0%)	2(15.38%)							1	0(0%)	0(0%)	2(8%)							1	0(0%)	0(0%)	0(0%)	2(15.38%)
S_chr17_7578550_pSer127Phe	0	S_chr17_7578550_pSer127Phe	0	34(100%)	12(92.31%)	0.2766	0.6137				S_chr17_7578550_pSer127Phe	0	12(100%)	10(100%)	24(96%)	1	0.6379				S_chr17_7578550_pSer127Phe	0	12(100%)	10(100%)	12(100%)	12(92.31%)	1	0.445
	1		1	0(0%)	1(7.69%)							1	0(0%)	0(0%)	1(4%)							1	0(0%)	0(0%)	0(0%)	1(7.69%)
S_chr18_45395775_pArg120Gln	0	S_chr18_45395775_pArg120Gln	0	33(97.06%)	13(100%)	1	1				S_chr18_45395775_pArg120Gln	0	12(100%)	10(100%)	24(96%)	1	0.6379				S_chr18_45395775_pArg120Gln	0	12(100%)	10(100%)	11(91.67%)	13(100%)	0.7234	0.3947
	1		1	1(2.94%)	0(0%)							1	0(0%)	0(0%)	1(4%)							1	0(0%)	0(0%)	1(8.33%)	0(0%)
S_chr18_48573551_pLys45Asn	0	S_chr18_48573551_pLys45Asn	0	33(97.06%)	13(100%)	1	1				S_chr18_48573551_pLys45Asn	0	12(100%)	10(100%)	24(96%)	1	0.6379				S_chr18_48573551_pLys45Asn	0	12(100%)	10(100%)	11(91.67%)	13(100%)	0.7234	0.3947
	1		1	1(2.94%)	0(0%)							1	0(0%)	0(0%)	1(4%)							1	0(0%)	0(0%)	1(8.33%)	0(0%)
S_chr18_48604837_pTer553Trp	0	S_chr18_48604837_pTer553Trp	0	33(97.06%)	13(100%)	1	1				S_chr18_48604837_pTer553Trp	0	12(100%)	9(90%)	25(100%)	0.2128	0.151				S_chr18_48604837_pTer553Trp	0	12(100%)	9(90%)	12(100%)	13(100%)	0.2128	0.2862
	1		1	1(2.94%)	0(0%)							1	0(0%)	1(10%)	0(0%)							1	0(0%)	1(10%)	0(0%)	0(0%)
S_chr18_51013310_pGly1294Arg	0	S_chr18_51013310_pGly1294Arg	0	33(97.06%)	13(100%)	1	1				S_chr18_51013310_pGly1294Arg	0	12(100%)	10(100%)	24(96%)	1	0.6379				S_chr18_51013310_pGly1294Arg	0	12(100%)	10(100%)	11(91.67%)	13(100%)	0.7234	0.3947
	1		1	1(2.94%)	0(0%)							1	0(0%)	0(0%)	1(4%)							1	0(0%)	0(0%)	1(8.33%)	0(0%)
S_chr18_57022755_pArg117Gln	0	S_chr18_57022755_pArg117Gln	0	33(97.06%)	13(100%)	1	1				S_chr18_57022755_pArg117Gln	0	12(100%)	10(100%)	24(96%)	1	0.6379				S_chr18_57022755_pArg117Gln	0	12(100%)	10(100%)	11(91.67%)	13(100%)	0.7234	0.3947
	1		1	1(2.94%)	0(0%)							1	0(0%)	0(0%)	1(4%)							1	0(0%)	0(0%)	1(8.33%)	0(0%)
S_chr18_57022864_pArg81Ter	0	S_chr18_57022864_pArg81Ter	0	33(97.06%)	13(100%)	1	1				S_chr18_57022864_pArg81Ter	0	12(100%)	10(100%)	24(96%)	1	0.6379				S_chr18_57022864_pArg81Ter	0	12(100%)	10(100%)	11(91.67%)	13(100%)	0.7234	0.3947
	1		1	1(2.94%)	0(0%)							1	0(0%)	0(0%)	1(4%)							1	0(0%)	0(0%)	1(8.33%)	0(0%)
S_chr18_60795959_pArg207Trp	0	S_chr18_60795959_pArg207Trp	0	33(97.06%)	13(100%)	1	1				S_chr18_60795959_pArg207Trp	0	12(100%)	10(100%)	24(96%)	1	0.6379				S_chr18_60795959_pArg207Trp	0	12(100%)	10(100%)	11(91.67%)	13(100%)	0.7234	0.3947
	1		1	1(2.94%)	0(0%)							1	0(0%)	0(0%)	1(4%)							1	0(0%)	0(0%)	1(8.33%)	0(0%)
S_chr19_10467259_pArg868Trp	0	S_chr19_10467259_pArg868Trp	0	34(100%)	12(92.31%)	0.2766	0.6137				S_chr19_10467259_pArg868Trp	0	12(100%)	10(100%)	24(96%)	1	0.6379				S_chr19_10467259_pArg868Trp	0	12(100%)	10(100%)	12(100%)	12(92.31%)	1	0.445
	1		1	0(0%)	1(7.69%)							1	0(0%)	0(0%)	1(4%)							1	0(0%)	0(0%)	0(0%)	1(7.69%)
S_chr19_10599845_intronic	0	S_chr19_10599845_intronic	0	33(97.06%)	13(100%)	1	1				S_chr19_10599845_intronic	0	12(100%)	10(100%)	24(96%)	1	0.6379				S_chr19_10599845_intronic	0	12(100%)	10(100%)	11(91.67%)	13(100%)	0.7234	0.3947
	1		1	1(2.94%)	0(0%)							1	0(0%)	0(0%)	1(4%)							1	0(0%)	0(0%)	1(8.33%)	0(0%)
S_chr19_11100016_pArg381Gln	0	S_chr19_11100016_pArg381Gln	0	33(97.06%)	13(100%)	1	1				S_chr19_11100016_pArg381Gln	0	12(100%)	10(100%)	24(96%)	1	0.6379				S_chr19_11100016_pArg381Gln	0	12(100%)	10(100%)	11(91.67%)	13(100%)	0.7234	0.3947
	1		1	1(2.94%)	0(0%)							1	0(0%)	0(0%)	1(4%)							1	0(0%)	0(0%)	1(8.33%)	0(0%)
S_chr19_11101977_pArg466His	0	S_chr19_11101977_pArg466His	0	33(97.06%)	13(100%)	1	1				S_chr19_11101977_pArg466His	0	12(100%)	10(100%)	24(96%)	1	0.6379				S_chr19_11101977_pArg466His	0	12(100%)	10(100%)	11(91.67%)	13(100%)	0.7234	0.3947
	1		1	1(2.94%)	0(0%)							1	0(0%)	0(0%)	1(4%)							1	0(0%)	0(0%)	1(8.33%)	0(0%)
S_chr19_11123752_pArg801His	0	S_chr19_11123752_pArg801His	0	33(97.06%)	13(100%)	1	1				S_chr19_11123752_pArg801His	0	11(91.67%)	10(100%)	25(100%)	0.4681	0.2254				S_chr19_11123752_pArg801His	0	11(91.67%)	10(100%)	12(100%)	13(100%)	0.7234	0.3947
	1		1	1(2.94%)	0(0%)							1	1(8.33%)	0(0%)	0(0%)							1	1(8.33%)	0(0%)	0(0%)	0(0%)
S_chr19_11132437_pArg885Cys	0	S_chr19_11132437_pArg885Cys	0	33(97.06%)	13(100%)	1	1				S_chr19_11132437_pArg885Cys	0	11(91.67%)	10(100%)	25(100%)	0.4681	0.2254				S_chr19_11132437_pArg885Cys	0	11(91.67%)	10(100%)	12(100%)	13(100%)	0.7234	0.3947
	1		1	1(2.94%)	0(0%)							1	1(8.33%)	0(0%)	0(0%)							1	1(8.33%)	0(0%)	0(0%)	0(0%)
S_chr19_11136161_pPro1049Thr	0	S_chr19_11136161_pPro1049Thr	0	33(97.06%)	13(100%)	1	1				S_chr19_11136161_pPro1049Thr	0	12(100%)	10(100%)	24(96%)	1	0.6379				S_chr19_11136161_pPro1049Thr	0	12(100%)	10(100%)	11(91.67%)	13(100%)	0.7234	0.3947
	1		1	1(2.94%)	0(0%)							1	0(0%)	0(0%)	1(4%)							1	0(0%)	0(0%)	1(8.33%)	0(0%)
S_chr19_17950309_pSer473Phe	0	S_chr19_17950309_pSer473Phe	0	33(97.06%)	13(100%)	1	1				S_chr19_17950309_pSer473Phe	0	12(100%)	10(100%)	24(96%)	1	0.6379				S_chr19_17950309_pSer473Phe	0	12(100%)	10(100%)	11(91.67%)	13(100%)	0.7234	0.3947
	1		1	1(2.94%)	0(0%)							1	0(0%)	0(0%)	1(4%)							1	0(0%)	0(0%)	1(8.33%)	0(0%)
S_chr19_50905974_pAsp316Asn	0	S_chr19_50905974_pAsp316Asn	0	32(94.12%)	13(100%)	1	0.9315				S_chr19_50905974_pAsp316Asn	0	12(100%)	9(90%)	24(96%)	0.445	0.5098				S_chr19_50905974_pAsp316Asn	0	12(100%)	9(90%)	11(91.67%)	13(100%)	0.4579	0.4916
	1		1	2(5.88%)	0(0%)							1	0(0%)	1(10%)	1(4%)							1	0(0%)	1(10%)	1(8.33%)	0(0%)
S_chr2_110350642_pAsp29Tyr	0	S_chr2_110350642_pAsp29Tyr	0	33(97.06%)	13(100%)	1	1				S_chr2_110350642_pAsp29Tyr	0	12(100%)	10(100%)	24(96%)	1	0.6379				S_chr2_110350642_pAsp29Tyr	0	12(100%)	10(100%)	11(91.67%)	13(100%)	0.7234	0.3947
	1		1	1(2.94%)	0(0%)							1	0(0%)	0(0%)	1(4%)							1	0(0%)	0(0%)	1(8.33%)	0(0%)
S_chr2_140990805_pGlu4584Ter	0	S_chr2_140990805_pGlu4584Ter	0	33(97.06%)	13(100%)	1	1				S_chr2_140990805_pGlu4584Ter	0	12(100%)	10(100%)	24(96%)	1	0.6379				S_chr2_140990805_pGlu4584Ter	0	12(100%)	10(100%)	11(91.67%)	13(100%)	0.7234	0.3947
	1		1	1(2.94%)	0(0%)							1	0(0%)	0(0%)	1(4%)							1	0(0%)	0(0%)	1(8.33%)	0(0%)
S_chr2_140990838_pArg4573Ter	0	S_chr2_140990838_pArg4573Ter	0	33(97.06%)	13(100%)	1	1				S_chr2_140990838_pArg4573Ter	0	12(100%)	10(100%)	24(96%)	1	0.6379				S_chr2_140990838_pArg4573Ter	0	12(100%)	10(100%)	11(91.67%)	13(100%)	0.7234	0.3947
	1		1	1(2.94%)	0(0%)							1	0(0%)	0(0%)	1(4%)							1	0(0%)	0(0%)	1(8.33%)	0(0%)
S_chr2_141081561_pArg4139Ter	0	S_chr2_141081561_pArg4139Ter	0	33(97.06%)	13(100%)	1	1				S_chr2_141081561_pArg4139Ter	0	12(100%)	10(100%)	24(96%)	1	0.6379				S_chr2_141081561_pArg4139Ter	0	12(100%)	10(100%)	11(91.67%)	13(100%)	0.7234	0.3947
	1		1	1(2.94%)	0(0%)							1	0(0%)	0(0%)	1(4%)							1	0(0%)	0(0%)	1(8.33%)	0(0%)
S_chr2_141128294_pGlu3665Ter	0	S_chr2_141128294_pGlu3665Ter	0	33(97.06%)	13(100%)	1	1				S_chr2_141128294_pGlu3665Ter	0	12(100%)	10(100%)	24(96%)	1	0.6379				S_chr2_141128294_pGlu3665Ter	0	12(100%)	10(100%)	11(91.67%)	13(100%)	0.7234	0.3947
	1		1	1(2.94%)	0(0%)							1	0(0%)	0(0%)	1(4%)							1	0(0%)	0(0%)	1(8.33%)	0(0%)
S_chr2_141130705_pArg3547Lys	0	S_chr2_141130705_pArg3547Lys	0	33(97.06%)	13(100%)	1	1				S_chr2_141130705_pArg3547Lys	0	12(100%)	10(100%)	24(96%)	1	0.6379				S_chr2_141130705_pArg3547Lys	0	12(100%)	10(100%)	11(91.67%)	13(100%)	0.7234	0.3947
	1		1	1(2.94%)	0(0%)							1	0(0%)	0(0%)	1(4%)							1	0(0%)	0(0%)	1(8.33%)	0(0%)
S_chr2_141242937_pAsp3134Tyr	0	S_chr2_141242937_pAsp3134Tyr	0	33(97.06%)	13(100%)	1	1				S_chr2_141242937_pAsp3134Tyr	0	12(100%)	10(100%)	24(96%)	1	0.6379				S_chr2_141242937_pAsp3134Tyr	0	12(100%)	10(100%)	11(91.67%)	13(100%)	0.7234	0.3947
	1		1	1(2.94%)	0(0%)							1	0(0%)	0(0%)	1(4%)							1	0(0%)	0(0%)	1(8.33%)	0(0%)
S_chr2_141259381_pLeu2909Phe	0	S_chr2_141259381_pLeu2909Phe	0	33(97.06%)	13(100%)	1	1				S_chr2_141259381_pLeu2909Phe	0	12(100%)	10(100%)	24(96%)	1	0.6379				S_chr2_141259381_pLeu2909Phe	0	12(100%)	10(100%)	11(91.67%)	13(100%)	0.7234	0.3947
	1		1	1(2.94%)	0(0%)							1	0(0%)	0(0%)	1(4%)							1	0(0%)	0(0%)	1(8.33%)	0(0%)
S_chr2_141259419_pPhe2896Cys	0	S_chr2_141259419_pPhe2896Cys	0	33(97.06%)	13(100%)	1	1				S_chr2_141259419_pPhe2896Cys	0	12(100%)	10(100%)	24(96%)	1	0.6379				S_chr2_141259419_pPhe2896Cys	0	12(100%)	10(100%)	11(91.67%)	13(100%)	0.7234	0.3947
	1		1	1(2.94%)	0(0%)							1	0(0%)	0(0%)	1(4%)							1	0(0%)	0(0%)	1(8.33%)	0(0%)
S_chr2_141267578_pAla2773Pro	0	S_chr2_141267578_pAla2773Pro	0	33(97.06%)	13(100%)	1	1				S_chr2_141267578_pAla2773Pro	0	12(100%)	10(100%)	24(96%)	1	0.6379				S_chr2_141267578_pAla2773Pro	0	12(100%)	10(100%)	11(91.67%)	13(100%)	0.7234	0.3947
	1		1	1(2.94%)	0(0%)							1	0(0%)	0(0%)	1(4%)							1	0(0%)	0(0%)	1(8.33%)	0(0%)
S_chr2_141291667_pArg2562His	0	S_chr2_141291667_pArg2562His	0	33(97.06%)	13(100%)	1	1				S_chr2_141291667_pArg2562His	0	12(100%)	10(100%)	24(96%)	1	0.6379				S_chr2_141291667_pArg2562His	0	12(100%)	10(100%)	11(91.67%)	13(100%)	0.7234	0.3947
	1		1	1(2.94%)	0(0%)							1	0(0%)	0(0%)	1(4%)							1	0(0%)	0(0%)	1(8.33%)	0(0%)
S_chr2_141299402_pAsp2445Asn	0	S_chr2_141299402_pAsp2445Asn	0	33(97.06%)	13(100%)	1	1				S_chr2_141299402_pAsp2445Asn	0	12(100%)	10(100%)	24(96%)	1	0.6379				S_chr2_141299402_pAsp2445Asn	0	12(100%)	10(100%)	11(91.67%)	13(100%)	0.7234	0.3947
	1		1	1(2.94%)	0(0%)							1	0(0%)	0(0%)	1(4%)							1	0(0%)	0(0%)	1(8.33%)	0(0%)
S_chr2_141299446_pArg2430Gln	0	S_chr2_141299446_pArg2430Gln	0	33(97.06%)	13(100%)	1	1				S_chr2_141299446_pArg2430Gln	0	12(100%)	10(100%)	24(96%)	1	0.6379				S_chr2_141299446_pArg2430Gln	0	12(100%)	10(100%)	11(91.67%)	13(100%)	0.7234	0.3947
	1		1	1(2.94%)	0(0%)							1	0(0%)	0(0%)	1(4%)							1	0(0%)	0(0%)	1(8.33%)	0(0%)
S_chr2_141458014_pLeu2202Ile	0	S_chr2_141458014_pLeu2202Ile	0	33(97.06%)	13(100%)	1	1				S_chr2_141458014_pLeu2202Ile	0	12(100%)	10(100%)	24(96%)	1	0.6379				S_chr2_141458014_pLeu2202Ile	0	12(100%)	10(100%)	11(91.67%)	13(100%)	0.7234	0.3947
	1		1	1(2.94%)	0(0%)							1	0(0%)	0(0%)	1(4%)							1	0(0%)	0(0%)	1(8.33%)	0(0%)
S_chr2_141473590_pSer1992Phe	0	S_chr2_141473590_pSer1992Phe	0	33(97.06%)	13(100%)	1	1				S_chr2_141473590_pSer1992Phe	0	12(100%)	10(100%)	24(96%)	1	0.6379				S_chr2_141473590_pSer1992Phe	0	12(100%)	10(100%)	11(91.67%)	13(100%)	0.7234	0.3947
	1		1	1(2.94%)	0(0%)							1	0(0%)	0(0%)	1(4%)							1	0(0%)	0(0%)	1(8.33%)	0(0%)
S_chr2_141571257_pGlu1776Asp	0	S_chr2_141571257_pGlu1776Asp	0	33(97.06%)	13(100%)	1	1				S_chr2_141571257_pGlu1776Asp	0	12(100%)	10(100%)	24(96%)	1	0.6379				S_chr2_141571257_pGlu1776Asp	0	12(100%)	10(100%)	11(91.67%)	13(100%)	0.7234	0.3947
	1		1	1(2.94%)	0(0%)							1	0(0%)	0(0%)	1(4%)							1	0(0%)	0(0%)	1(8.33%)	0(0%)
S_chr2_141598583_pThr1673Met	0	S_chr2_141598583_pThr1673Met	0	33(97.06%)	13(100%)	1	1				S_chr2_141598583_pThr1673Met	0	12(100%)	10(100%)	24(96%)	1	0.6379				S_chr2_141598583_pThr1673Met	0	12(100%)	10(100%)	11(91.67%)	13(100%)	0.7234	0.3947
	1		1	1(2.94%)	0(0%)							1	0(0%)	0(0%)	1(4%)							1	0(0%)	0(0%)	1(8.33%)	0(0%)
S_chr2_141625694_pGlu1436Asp	0	S_chr2_141625694_pGlu1436Asp	0	33(97.06%)	13(100%)	1	1				S_chr2_141625694_pGlu1436Asp	0	12(100%)	10(100%)	24(96%)	1	0.6379				S_chr2_141625694_pGlu1436Asp	0	12(100%)	10(100%)	11(91.67%)	13(100%)	0.7234	0.3947
	1		1	1(2.94%)	0(0%)							1	0(0%)	0(0%)	1(4%)							1	0(0%)	0(0%)	1(8.33%)	0(0%)
S_chr2_141777555_pArg636Trp	0	S_chr2_141777555_pArg636Trp	0	33(97.06%)	13(100%)	1	1				S_chr2_141777555_pArg636Trp	0	12(100%)	10(100%)	24(96%)	1	0.6379				S_chr2_141777555_pArg636Trp	0	12(100%)	10(100%)	11(91.67%)	13(100%)	0.7234	0.3947
	1		1	1(2.94%)	0(0%)							1	0(0%)	0(0%)	1(4%)							1	0(0%)	0(0%)	1(8.33%)	0(0%)
S_chr2_141806669_pArg559Cys	0	S_chr2_141806669_pArg559Cys	0	33(97.06%)	13(100%)	1	1				S_chr2_141806669_pArg559Cys	0	12(100%)	10(100%)	24(96%)	1	0.6379				S_chr2_141806669_pArg559Cys	0	12(100%)	10(100%)	11(91.67%)	13(100%)	0.7234	0.3947
	1		1	1(2.94%)	0(0%)							1	0(0%)	0(0%)	1(4%)							1	0(0%)	0(0%)	1(8.33%)	0(0%)
S_chr2_141819682_pAsp392Tyr	0	S_chr2_141819682_pAsp392Tyr	0	33(97.06%)	13(100%)	1	1				S_chr2_141819682_pAsp392Tyr	0	12(100%)	10(100%)	24(96%)	1	0.6379				S_chr2_141819682_pAsp392Tyr	0	12(100%)	10(100%)	11(91.67%)	13(100%)	0.7234	0.3947
	1		1	1(2.94%)	0(0%)							1	0(0%)	0(0%)	1(4%)							1	0(0%)	0(0%)	1(8.33%)	0(0%)
S_chr2_141986797_pGly269Ter	0	S_chr2_141986797_pGly269Ter	0	33(97.06%)	13(100%)	1	1				S_chr2_141986797_pGly269Ter	0	12(100%)	10(100%)	24(96%)	1	0.6379				S_chr2_141986797_pGly269Ter	0	12(100%)	10(100%)	11(91.67%)	13(100%)	0.7234	0.3947
	1		1	1(2.94%)	0(0%)							1	0(0%)	0(0%)	1(4%)							1	0(0%)	0(0%)	1(8.33%)	0(0%)
S_chr2_141986862_pIle247Ser	0	S_chr2_141986862_pIle247Ser	0	33(97.06%)	13(100%)	1	1				S_chr2_141986862_pIle247Ser	0	12(100%)	10(100%)	24(96%)	1	0.6379				S_chr2_141986862_pIle247Ser	0	12(100%)	10(100%)	11(91.67%)	13(100%)	0.7234	0.3947
	1		1	1(2.94%)	0(0%)							1	0(0%)	0(0%)	1(4%)							1	0(0%)	0(0%)	1(8.33%)	0(0%)
S_chr2_141986972_pAsn210Lys	0	S_chr2_141986972_pAsn210Lys	0	33(97.06%)	13(100%)	1	1				S_chr2_141986972_pAsn210Lys	0	12(100%)	10(100%)	24(96%)	1	0.6379				S_chr2_141986972_pAsn210Lys	0	12(100%)	10(100%)	11(91.67%)	13(100%)	0.7234	0.3947
	1		1	1(2.94%)	0(0%)							1	0(0%)	0(0%)	1(4%)							1	0(0%)	0(0%)	1(8.33%)	0(0%)
S_chr2_148653983_pArg57Trp	0	S_chr2_148653983_pArg57Trp	0	33(97.06%)	13(100%)	1	1				S_chr2_148653983_pArg57Trp	0	12(100%)	10(100%)	24(96%)	1	0.6379				S_chr2_148653983_pArg57Trp	0	12(100%)	10(100%)	11(91.67%)	13(100%)	0.7234	0.3947
	1		1	1(2.94%)	0(0%)							1	0(0%)	0(0%)	1(4%)							1	0(0%)	0(0%)	1(8.33%)	0(0%)
S_chr2_148683685_pAla449fs	0	S_chr2_148683685_pAla449fs	0	33(97.06%)	13(100%)	1	1				S_chr2_148683685_pAla449fs	0	12(100%)	10(100%)	24(96%)	1	0.6379				S_chr2_148683685_pAla449fs	0	12(100%)	10(100%)	11(91.67%)	13(100%)	0.7234	0.3947
	1		1	1(2.94%)	0(0%)							1	0(0%)	0(0%)	1(4%)							1	0(0%)	0(0%)	1(8.33%)	0(0%)
S_chr2_178095625_pArg569His	0	S_chr2_178095625_pArg569His	0	33(97.06%)	13(100%)	1	1				S_chr2_178095625_pArg569His	0	12(100%)	10(100%)	24(96%)	1	0.6379				S_chr2_178095625_pArg569His	0	12(100%)	10(100%)	11(91.67%)	13(100%)	0.7234	0.3947
	1		1	1(2.94%)	0(0%)							1	0(0%)	0(0%)	1(4%)							1	0(0%)	0(0%)	1(8.33%)	0(0%)
S_chr2_178095836_pArg499Trp	0	S_chr2_178095836_pArg499Trp	0	33(97.06%)	13(100%)	1	1				S_chr2_178095836_pArg499Trp	0	12(100%)	10(100%)	24(96%)	1	0.6379				S_chr2_178095836_pArg499Trp	0	12(100%)	10(100%)	11(91.67%)	13(100%)	0.7234	0.3947
	1		1	1(2.94%)	0(0%)							1	0(0%)	0(0%)	1(4%)							1	0(0%)	0(0%)	1(8.33%)	0(0%)
S_chr2_178098799_pGlu82Asp	0	S_chr2_178098799_pGlu82Asp	0	33(97.06%)	13(100%)	1	1				S_chr2_178098799_pGlu82Asp	0	12(100%)	9(90%)	25(100%)	0.2128	0.151				S_chr2_178098799_pGlu82Asp	0	12(100%)	9(90%)	12(100%)	13(100%)	0.2128	0.2862
	1		1	1(2.94%)	0(0%)							1	0(0%)	1(10%)	0(0%)							1	0(0%)	1(10%)	0(0%)	0(0%)
S_chr2_178098800_pGlu82Ala	0	S_chr2_178098800_pGlu82Ala	0	32(94.12%)	13(100%)	1	0.9315				S_chr2_178098800_pGlu82Ala	0	11(91.67%)	9(90%)	25(100%)	0.2137	0.2996				S_chr2_178098800_pGlu82Ala	0	11(91.67%)	9(90%)	12(100%)	13(100%)	0.4579	0.4916
	1		1	2(5.88%)	0(0%)							1	1(8.33%)	1(10%)	0(0%)							1	1(8.33%)	1(10%)	0(0%)	0(0%)
X_pGlu82	0	X_pGlu82	0	31(91.18%)	13(100%)	0.5502	0.66				X_pGlu82	0	11(91.67%)	8(80%)	25(100%)	0.0543	0.087				X_pGlu82	0	11(91.67%)	8(80%)	12(100%)	13(100%)	0.1188	0.1805
	1		1	3(8.82%)	0(0%)							1	1(8.33%)	2(20%)	0(0%)							1	1(8.33%)	2(20%)	0(0%)	0(0%)
S_chr2_190660525_pArg55Ter	0	S_chr2_190660525_pArg55Ter	0	33(97.06%)	13(100%)	1	1				S_chr2_190660525_pArg55Ter	0	12(100%)	10(100%)	24(96%)	1	0.6379				S_chr2_190660525_pArg55Ter	0	12(100%)	10(100%)	11(91.67%)	13(100%)	0.7234	0.3947
	1		1	1(2.94%)	0(0%)							1	0(0%)	0(0%)	1(4%)							1	0(0%)	0(0%)	1(8.33%)	0(0%)
S_chr2_191848378_pAla479Val	0	S_chr2_191848378_pAla479Val	0	33(97.06%)	13(100%)	1	1				S_chr2_191848378_pAla479Val	0	12(100%)	10(100%)	24(96%)	1	0.6379				S_chr2_191848378_pAla479Val	0	12(100%)	10(100%)	11(91.67%)	13(100%)	0.7234	0.3947
	1		1	1(2.94%)	0(0%)							1	0(0%)	0(0%)	1(4%)							1	0(0%)	0(0%)	1(8.33%)	0(0%)
S_chr2_191850372_pGln412His	0	S_chr2_191850372_pGln412His	0	33(97.06%)	13(100%)	1	1				S_chr2_191850372_pGln412His	0	12(100%)	10(100%)	24(96%)	1	0.6379				S_chr2_191850372_pGln412His	0	12(100%)	10(100%)	11(91.67%)	13(100%)	0.7234	0.3947
	1		1	1(2.94%)	0(0%)							1	0(0%)	0(0%)	1(4%)							1	0(0%)	0(0%)	1(8.33%)	0(0%)
S_chr2_202131261_pAsp77Tyr	0	S_chr2_202131261_pAsp77Tyr	0	33(97.06%)	13(100%)	1	1				S_chr2_202131261_pAsp77Tyr	0	12(100%)	10(100%)	24(96%)	1	0.6379				S_chr2_202131261_pAsp77Tyr	0	12(100%)	10(100%)	11(91.67%)	13(100%)	0.7234	0.3947
	1		1	1(2.94%)	0(0%)							1	0(0%)	0(0%)	1(4%)							1	0(0%)	0(0%)	1(8.33%)	0(0%)
S_chr2_202131315_pGlu95Ter	0	S_chr2_202131315_pGlu95Ter	0	33(97.06%)	13(100%)	1	1				S_chr2_202131315_pGlu95Ter	0	12(100%)	10(100%)	24(96%)	1	0.6379				S_chr2_202131315_pGlu95Ter	0	12(100%)	10(100%)	11(91.67%)	13(100%)	0.7234	0.3947
	1		1	1(2.94%)	0(0%)							1	0(0%)	0(0%)	1(4%)							1	0(0%)	0(0%)	1(8.33%)	0(0%)
S_chr2_202131412_pArg127Gln	0	S_chr2_202131412_pArg127Gln	0	32(94.12%)	13(100%)	1	0.9315				S_chr2_202131412_pArg127Gln	0	12(100%)	10(100%)	23(92%)	1	0.3989				S_chr2_202131412_pArg127Gln	0	12(100%)	10(100%)	10(83.33%)	13(100%)	0.1637	0.1072
	1		1	2(5.88%)	0(0%)							1	0(0%)	0(0%)	2(8%)							1	0(0%)	0(0%)	2(16.67%)	0(0%)
S_chr2_202149727_pIle392fs	0	S_chr2_202149727_pIle392fs	0	33(97.06%)	13(100%)	1	1				S_chr2_202149727_pIle392fs	0	11(91.67%)	10(100%)	25(100%)	0.4681	0.2254				S_chr2_202149727_pIle392fs	0	11(91.67%)	10(100%)	12(100%)	13(100%)	0.7234	0.3947
	1		1	1(2.94%)	0(0%)							1	1(8.33%)	0(0%)	0(0%)							1	1(8.33%)	0(0%)	0(0%)	0(0%)
S_chr2_212285173_pSer1043Leu	0	S_chr2_212285173_pSer1043Leu	0	32(94.12%)	13(100%)	1	0.9315				S_chr2_212285173_pSer1043Leu	0	12(100%)	10(100%)	23(92%)	1	0.3989				S_chr2_212285173_pSer1043Leu	0	12(100%)	10(100%)	10(83.33%)	13(100%)	0.1637	0.1072
	1		1	2(5.88%)	0(0%)							1	0(0%)	0(0%)	2(8%)							1	0(0%)	0(0%)	2(16.67%)	0(0%)
S_chr2_212285282_pLeu1007Ile	0	S_chr2_212285282_pLeu1007Ile	0	33(97.06%)	13(100%)	1	1				S_chr2_212285282_pLeu1007Ile	0	12(100%)	10(100%)	24(96%)	1	0.6379				S_chr2_212285282_pLeu1007Ile	0	12(100%)	10(100%)	11(91.67%)	13(100%)	0.7234	0.3947
	1		1	1(2.94%)	0(0%)							1	0(0%)	0(0%)	1(4%)							1	0(0%)	0(0%)	1(8.33%)	0(0%)
S_chr2_212543834_pSer522Leu	0	S_chr2_212543834_pSer522Leu	0	33(97.06%)	13(100%)	1	1				S_chr2_212543834_pSer522Leu	0	12(100%)	10(100%)	24(96%)	1	0.6379				S_chr2_212543834_pSer522Leu	0	12(100%)	10(100%)	11(91.67%)	13(100%)	0.7234	0.3947
	1		1	1(2.94%)	0(0%)							1	0(0%)	0(0%)	1(4%)							1	0(0%)	0(0%)	1(8.33%)	0(0%)
S_chr2_47698180_pGlu580Ter	0	S_chr2_47698180_pGlu580Ter	0	32(94.12%)	13(100%)	1	0.9315				S_chr2_47698180_pGlu580Ter	0	12(100%)	10(100%)	23(92%)	1	0.3989				S_chr2_47698180_pGlu580Ter	0	12(100%)	10(100%)	10(83.33%)	13(100%)	0.1637	0.1072
	1		1	2(5.88%)	0(0%)							1	0(0%)	0(0%)	2(8%)							1	0(0%)	0(0%)	2(16.67%)	0(0%)
S_chr2_47710069_pArg929Gln	0	S_chr2_47710069_pArg929Gln	0	33(97.06%)	13(100%)	1	1				S_chr2_47710069_pArg929Gln	0	12(100%)	10(100%)	24(96%)	1	0.6379				S_chr2_47710069_pArg929Gln	0	12(100%)	10(100%)	11(91.67%)	13(100%)	0.7234	0.3947
	1		1	1(2.94%)	0(0%)							1	0(0%)	0(0%)	1(4%)							1	0(0%)	0(0%)	1(8.33%)	0(0%)
S_chr2_48028004_pArg961Ile	0	S_chr2_48028004_pArg961Ile	0	33(97.06%)	13(100%)	1	1				S_chr2_48028004_pArg961Ile	0	12(100%)	10(100%)	24(96%)	1	0.6379				S_chr2_48028004_pArg961Ile	0	12(100%)	10(100%)	11(91.67%)	13(100%)	0.7234	0.3947
	1		1	1(2.94%)	0(0%)							1	0(0%)	0(0%)	1(4%)							1	0(0%)	0(0%)	1(8.33%)	0(0%)
S_chr22_24134006_pArg53Ter	0	S_chr22_24134006_pArg53Ter	0	33(97.06%)	13(100%)	1	1				S_chr22_24134006_pArg53Ter	0	12(100%)	10(100%)	24(96%)	1	0.6379				S_chr22_24134006_pArg53Ter	0	12(100%)	10(100%)	11(91.67%)	13(100%)	0.7234	0.3947
	1		1	1(2.94%)	0(0%)							1	0(0%)	0(0%)	1(4%)							1	0(0%)	0(0%)	1(8.33%)	0(0%)
S_chr22_29121077_pIle203Met	0	S_chr22_29121077_pIle203Met	0	33(97.06%)	13(100%)	1	1				S_chr22_29121077_pIle203Met	0	12(100%)	10(100%)	24(96%)	1	0.6379				S_chr22_29121077_pIle203Met	0	12(100%)	10(100%)	11(91.67%)	13(100%)	0.7234	0.3947
	1		1	1(2.94%)	0(0%)							1	0(0%)	0(0%)	1(4%)							1	0(0%)	0(0%)	1(8.33%)	0(0%)
S_chr3_108072555_pGlu116Lys	0	S_chr3_108072555_pGlu116Lys	0	33(97.06%)	13(100%)	1	1				S_chr3_108072555_pGlu116Lys	0	12(100%)	10(100%)	24(96%)	1	0.6379				S_chr3_108072555_pGlu116Lys	0	12(100%)	10(100%)	11(91.67%)	13(100%)	0.7234	0.3947
	1		1	1(2.94%)	0(0%)							1	0(0%)	0(0%)	1(4%)							1	0(0%)	0(0%)	1(8.33%)	0(0%)
S_chr3_121838325_pArg312Cys	0	S_chr3_121838325_pArg312Cys	0	33(97.06%)	13(100%)	1	1				S_chr3_121838325_pArg312Cys	0	12(100%)	10(100%)	24(96%)	1	0.6379				S_chr3_121838325_pArg312Cys	0	12(100%)	10(100%)	11(91.67%)	13(100%)	0.7234	0.3947
	1		1	1(2.94%)	0(0%)							1	0(0%)	0(0%)	1(4%)							1	0(0%)	0(0%)	1(8.33%)	0(0%)
S_chr3_178916726_pArg38His	0	S_chr3_178916726_pArg38His	0	33(97.06%)	13(100%)	1	1				S_chr3_178916726_pArg38His	0	11(91.67%)	10(100%)	25(100%)	0.4681	0.2254				S_chr3_178916726_pArg38His	0	11(91.67%)	10(100%)	12(100%)	13(100%)	0.7234	0.3947
	1		1	1(2.94%)	0(0%)							1	1(8.33%)	0(0%)	0(0%)							1	1(8.33%)	0(0%)	0(0%)	0(0%)
S_chr3_178916876_pArg88Gln	0	S_chr3_178916876_pArg88Gln	0	30(88.24%)	13(100%)	0.5639	0.4786				S_chr3_178916876_pArg88Gln	0	11(91.67%)	9(90%)	23(92%)	1	0.9815				S_chr3_178916876_pArg88Gln	0	11(91.67%)	9(90%)	10(83.33%)	13(100%)	0.5155	0.5196
	1		1	4(11.76%)	0(0%)							1	1(8.33%)	1(10%)	2(8%)							1	1(8.33%)	1(10%)	2(16.67%)	0(0%)
S_chr3_178916890_pArg93Trp	0	S_chr3_178916890_pArg93Trp	0	33(97.06%)	13(100%)	1	1				S_chr3_178916890_pArg93Trp	0	12(100%)	10(100%)	24(96%)	1	0.6379				S_chr3_178916890_pArg93Trp	0	12(100%)	10(100%)	11(91.67%)	13(100%)	0.7234	0.3947
	1		1	1(2.94%)	0(0%)							1	0(0%)	0(0%)	1(4%)							1	0(0%)	0(0%)	1(8.33%)	0(0%)
S_chr3_178916914_pIle102del	0	S_chr3_178916914_pIle102del	0	33(97.06%)	13(100%)	1	1				S_chr3_178916914_pIle102del	0	12(100%)	9(90%)	25(100%)	0.2128	0.151				S_chr3_178916914_pIle102del	0	12(100%)	9(90%)	12(100%)	13(100%)	0.2128	0.2862
	1		1	1(2.94%)	0(0%)							1	0(0%)	1(10%)	0(0%)							1	0(0%)	1(10%)	0(0%)	0(0%)
S_chr3_178916921_pGlu103Gly	0	S_chr3_178916921_pGlu103Gly	0	33(97.06%)	13(100%)	1	1				S_chr3_178916921_pGlu103Gly	0	11(91.67%)	10(100%)	25(100%)	0.4681	0.2254				S_chr3_178916921_pGlu103Gly	0	11(91.67%)	10(100%)	12(100%)	13(100%)	0.7234	0.3947
	1		1	1(2.94%)	0(0%)							1	1(8.33%)	0(0%)	0(0%)							1	1(8.33%)	0(0%)	0(0%)	0(0%)
S_chr3_178916930_pGly106Val	0	S_chr3_178916930_pGly106Val	0	33(97.06%)	13(100%)	1	1				S_chr3_178916930_pGly106Val	0	11(91.67%)	10(100%)	25(100%)	0.4681	0.2254				S_chr3_178916930_pGly106Val	0	11(91.67%)	10(100%)	12(100%)	13(100%)	0.7234	0.3947
	1		1	1(2.94%)	0(0%)							1	1(8.33%)	0(0%)	0(0%)							1	1(8.33%)	0(0%)	0(0%)	0(0%)
S_chr3_178916935_pArg108Ser	0	S_chr3_178916935_pArg108Ser	0	33(97.06%)	13(100%)	1	1				S_chr3_178916935_pArg108Ser	0	12(100%)	10(100%)	24(96%)	1	0.6379				S_chr3_178916935_pArg108Ser	0	12(100%)	10(100%)	11(91.67%)	13(100%)	0.7234	0.3947
	1		1	1(2.94%)	0(0%)							1	0(0%)	0(0%)	1(4%)							1	0(0%)	0(0%)	1(8.33%)	0(0%)
S_chr3_178916937_pGlu109del	0	S_chr3_178916937_pGlu109del	0	33(97.06%)	13(100%)	1	1				S_chr3_178916937_pGlu109del	0	12(100%)	10(100%)	24(96%)	1	0.6379				S_chr3_178916937_pGlu109del	0	12(100%)	10(100%)	11(91.67%)	13(100%)	0.7234	0.3947
	1		1	1(2.94%)	0(0%)							1	0(0%)	0(0%)	1(4%)							1	0(0%)	0(0%)	1(8.33%)	0(0%)
S_chr3_178916944_pLys111Gln	0	S_chr3_178916944_pLys111Gln	0	32(94.12%)	13(100%)	1	0.9315				S_chr3_178916944_pLys111Gln	0	12(100%)	10(100%)	23(92%)	1	0.3989				S_chr3_178916944_pLys111Gln	0	12(100%)	10(100%)	10(83.33%)	13(100%)	0.1637	0.1072
	1		1	2(5.88%)	0(0%)							1	0(0%)	0(0%)	2(8%)							1	0(0%)	0(0%)	2(16.67%)	0(0%)
S_chr3_178917478_pGly118Asp	0	S_chr3_178917478_pGly118Asp	0	32(94.12%)	13(100%)	1	0.9315				S_chr3_178917478_pGly118Asp	0	12(100%)	9(90%)	24(96%)	0.445	0.5098				S_chr3_178917478_pGly118Asp	0	12(100%)	9(90%)	11(91.67%)	13(100%)	0.4579	0.4916
	1		1	2(5.88%)	0(0%)							1	0(0%)	1(10%)	1(4%)							1	0(0%)	1(10%)	1(8.33%)	0(0%)
S_chr3_178921549_pVal344Ala	0	S_chr3_178921549_pVal344Ala	0	33(97.06%)	13(100%)	1	1				S_chr3_178921549_pVal344Ala	0	12(100%)	10(100%)	24(96%)	1	0.6379				S_chr3_178921549_pVal344Ala	0	12(100%)	10(100%)	11(91.67%)	13(100%)	0.7234	0.3947
	1		1	1(2.94%)	0(0%)							1	0(0%)	0(0%)	1(4%)							1	0(0%)	0(0%)	1(8.33%)	0(0%)
S_chr3_178921552_pAsn345Ile	0	S_chr3_178921552_pAsn345Ile	0	32(94.12%)	13(100%)	1	0.9315				S_chr3_178921552_pAsn345Ile	0	12(100%)	8(80%)	25(100%)	0.0416	0.021				S_chr3_178921552_pAsn345Ile	0	12(100%)	8(80%)	12(100%)	13(100%)	0.0416	0.052
	1		1	2(5.88%)	0(0%)							1	0(0%)	2(20%)	0(0%)							1	0(0%)	2(20%)	0(0%)	0(0%)
S_chr3_178922301_pArg357Gln	0	S_chr3_178922301_pArg357Gln	0	33(97.06%)	13(100%)	1	1				S_chr3_178922301_pArg357Gln	0	12(100%)	10(100%)	24(96%)	1	0.6379				S_chr3_178922301_pArg357Gln	0	12(100%)	10(100%)	11(91.67%)	13(100%)	0.7234	0.3947
	1		1	1(2.94%)	0(0%)							1	0(0%)	0(0%)	1(4%)							1	0(0%)	0(0%)	1(8.33%)	0(0%)
S_chr3_178922324_pGlu365Lys	0	S_chr3_178922324_pGlu365Lys	0	33(97.06%)	13(100%)	1	1				S_chr3_178922324_pGlu365Lys	0	11(91.67%)	10(100%)	25(100%)	0.4681	0.2254				S_chr3_178922324_pGlu365Lys	0	11(91.67%)	10(100%)	12(100%)	13(100%)	0.7234	0.3947
	1		1	1(2.94%)	0(0%)							1	1(8.33%)	0(0%)	0(0%)							1	1(8.33%)	0(0%)	0(0%)	0(0%)
S_chr3_178928079_pGlu453Lys	0	S_chr3_178928079_pGlu453Lys	0	33(97.06%)	13(100%)	1	1				S_chr3_178928079_pGlu453Lys	0	12(100%)	9(90%)	25(100%)	0.2128	0.151				S_chr3_178928079_pGlu453Lys	0	12(100%)	9(90%)	12(100%)	13(100%)	0.2128	0.2862
	1		1	1(2.94%)	0(0%)							1	0(0%)	1(10%)	0(0%)							1	0(0%)	1(10%)	0(0%)	0(0%)
S_chr3_178928089_pLeu456Arg	0	S_chr3_178928089_pLeu456Arg	0	34(100%)	12(92.31%)	0.2766	0.6137				S_chr3_178928089_pLeu456Arg	0	12(100%)	10(100%)	24(96%)	1	0.6379				S_chr3_178928089_pLeu456Arg	0	12(100%)	10(100%)	12(100%)	12(92.31%)	1	0.445
	1		1	0(0%)	1(7.69%)							1	0(0%)	0(0%)	1(4%)							1	0(0%)	0(0%)	0(0%)	1(7.69%)
S_chr3_178928226_pPro471Leu	0	S_chr3_178928226_pPro471Leu	0	32(94.12%)	13(100%)	1	0.9315				S_chr3_178928226_pPro471Leu	0	11(91.67%)	10(100%)	24(96%)	1	0.6255				S_chr3_178928226_pPro471Leu	0	11(91.67%)	10(100%)	11(91.67%)	13(100%)	0.7114	0.572
	1		1	2(5.88%)	0(0%)							1	1(8.33%)	0(0%)	1(4%)							1	1(8.33%)	0(0%)	1(8.33%)	0(0%)
S_chr3_178936082_pGlu542Lys	0	S_chr3_178936082_pGlu542Lys	0	33(97.06%)	13(100%)	1	1				S_chr3_178936082_pGlu542Lys	0	12(100%)	10(100%)	24(96%)	1	0.6379				S_chr3_178936082_pGlu542Lys	0	12(100%)	10(100%)	11(91.67%)	13(100%)	0.7234	0.3947
	1		1	1(2.94%)	0(0%)							1	0(0%)	0(0%)	1(4%)							1	0(0%)	0(0%)	1(8.33%)	0(0%)
S_chr3_178936083Anyaminoacidchange	0	S_chr3_178936083Anyaminoacidchange	0	33(97.06%)	12(92.31%)	0.481	1				S_chr3_178936083Anyaminoacidchange	0	11(91.67%)	10(100%)	24(96%)	1	0.6255				S_chr3_178936083Anyaminoacidchange	0	11(91.67%)	10(100%)	12(100%)	12(92.31%)	1	0.6053
	1		1	1(2.94%)	1(7.69%)							1	1(8.33%)	0(0%)	1(4%)							1	1(8.33%)	0(0%)	0(0%)	1(7.69%)
X_chr3_178936083_pGlu542Ala	0	X_chr3_178936083_pGlu542Ala	0	33(97.06%)	13(100%)	1	1				X_chr3_178936083_pGlu542Ala	0	11(91.67%)	10(100%)	25(100%)	0.4681	0.2254				X_chr3_178936083_pGlu542Ala	0	11(91.67%)	10(100%)	12(100%)	13(100%)	0.7234	0.3947
	1		1	1(2.94%)	0(0%)							1	1(8.33%)	0(0%)	0(0%)							1	1(8.33%)	0(0%)	0(0%)	0(0%)
X_chr3_178936083_pGlu542Val	0	X_chr3_178936083_pGlu542Val	0	34(100%)	12(92.31%)	0.2766	0.6137				X_chr3_178936083_pGlu542Val	0	12(100%)	10(100%)	24(96%)	1	0.6379				X_chr3_178936083_pGlu542Val	0	12(100%)	10(100%)	12(100%)	12(92.31%)	1	0.445
	1		1	0(0%)	1(7.69%)							1	0(0%)	0(0%)	1(4%)							1	0(0%)	0(0%)	0(0%)	1(7.69%)
X_pGlu542	0	X_pGlu542	0	32(94.12%)	12(92.31%)	1	1				X_pGlu542	0	11(91.67%)	10(100%)	23(92%)	1	0.648				X_pGlu542	0	11(91.67%)	10(100%)	11(91.67%)	12(92.31%)	1	0.8322
	1		1	2(5.88%)	1(7.69%)							1	1(8.33%)	0(0%)	2(8%)							1	1(8.33%)	0(0%)	1(8.33%)	1(7.69%)
S_chr3_178936091_pGlu545Lys	0	S_chr3_178936091_pGlu545Lys	0	32(94.12%)	12(92.31%)	1	1				S_chr3_178936091_pGlu545Lys	0	11(91.67%)	9(90%)	24(96%)	0.778	0.7661				S_chr3_178936091_pGlu545Lys	0	11(91.67%)	9(90%)	12(100%)	12(92.31%)	0.8846	0.7648
	1		1	2(5.88%)	1(7.69%)							1	1(8.33%)	1(10%)	1(4%)							1	1(8.33%)	1(10%)	0(0%)	1(7.69%)
S_chr3_178938934_pGlu726Lys	0	S_chr3_178938934_pGlu726Lys	0	33(97.06%)	13(100%)	1	1				S_chr3_178938934_pGlu726Lys	0	12(100%)	9(90%)	25(100%)	0.2128	0.151				S_chr3_178938934_pGlu726Lys	0	12(100%)	9(90%)	12(100%)	13(100%)	0.2128	0.2862
	1		1	1(2.94%)	0(0%)							1	0(0%)	1(10%)	0(0%)							1	0(0%)	1(10%)	0(0%)	0(0%)
S_chr3_178943785_pArg818Cys	0	S_chr3_178943785_pArg818Cys	0	33(97.06%)	13(100%)	1	1				S_chr3_178943785_pArg818Cys	0	12(100%)	10(100%)	24(96%)	1	0.6379				S_chr3_178943785_pArg818Cys	0	12(100%)	10(100%)	11(91.67%)	13(100%)	0.7234	0.3947
	1		1	1(2.94%)	0(0%)							1	0(0%)	0(0%)	1(4%)							1	0(0%)	0(0%)	1(8.33%)	0(0%)
S_chr3_178952012_pArg1023Ter	0	S_chr3_178952012_pArg1023Ter	0	33(97.06%)	13(100%)	1	1				S_chr3_178952012_pArg1023Ter	0	12(100%)	10(100%)	24(96%)	1	0.6379				S_chr3_178952012_pArg1023Ter	0	12(100%)	10(100%)	11(91.67%)	13(100%)	0.7234	0.3947
	1		1	1(2.94%)	0(0%)							1	0(0%)	0(0%)	1(4%)							1	0(0%)	0(0%)	1(8.33%)	0(0%)
S_chr3_178952013_pArg1023Gln	0	S_chr3_178952013_pArg1023Gln	0	33(97.06%)	13(100%)	1	1				S_chr3_178952013_pArg1023Gln	0	12(100%)	10(100%)	24(96%)	1	0.6379				S_chr3_178952013_pArg1023Gln	0	12(100%)	10(100%)	11(91.67%)	13(100%)	0.7234	0.3947
	1		1	1(2.94%)	0(0%)							1	0(0%)	0(0%)	1(4%)							1	0(0%)	0(0%)	1(8.33%)	0(0%)
X_pArg1023	0	X_pArg1023	0	32(94.12%)	13(100%)	1	0.9315				X_pArg1023	0	12(100%)	10(100%)	23(92%)	1	0.3989				X_pArg1023	0	12(100%)	10(100%)	10(83.33%)	13(100%)	0.1637	0.1072
	1		1	2(5.88%)	0(0%)							1	0(0%)	0(0%)	2(8%)							1	0(0%)	0(0%)	2(16.67%)	0(0%)
S_chr3_178952084_pHis1047Tyr	0	S_chr3_178952084_pHis1047Tyr	0	33(97.06%)	13(100%)	1	1				S_chr3_178952084_pHis1047Tyr	0	11(91.67%)	10(100%)	25(100%)	0.4681	0.2254				S_chr3_178952084_pHis1047Tyr	0	11(91.67%)	10(100%)	12(100%)	13(100%)	0.7234	0.3947
	1		1	1(2.94%)	0(0%)							1	1(8.33%)	0(0%)	0(0%)							1	1(8.33%)	0(0%)	0(0%)	0(0%)
S_chr3_178952085_pHis1047Arg	0	S_chr3_178952085_pHis1047Arg	0	32(94.12%)	13(100%)	1	0.9315				S_chr3_178952085_pHis1047Arg	0	11(91.67%)	10(100%)	24(96%)	1	0.6255				S_chr3_178952085_pHis1047Arg	0	11(91.67%)	10(100%)	11(91.67%)	13(100%)	0.7114	0.572
	1		1	2(5.88%)	0(0%)							1	1(8.33%)	0(0%)	1(4%)							1	1(8.33%)	0(0%)	1(8.33%)	0(0%)
S_pHis1047	0	S_pHis1047	0	31(91.18%)	13(100%)	0.5502	0.66				S_pHis1047	0	10(83.33%)	10(100%)	24(96%)	0.2661	0.2184				S_pHis1047	0	10(83.33%)	10(100%)	11(91.67%)	13(100%)	0.3821	0.2876
	1		1	3(8.82%)	0(0%)							1	2(16.67%)	0(0%)	1(4%)							1	2(16.67%)	0(0%)	1(8.33%)	0(0%)
S_chr3_178952138_pHis1065Tyr	0	S_chr3_178952138_pHis1065Tyr	0	33(97.06%)	13(100%)	1	1				S_chr3_178952138_pHis1065Tyr	0	11(91.67%)	10(100%)	25(100%)	0.4681	0.2254				S_chr3_178952138_pHis1065Tyr	0	11(91.67%)	10(100%)	12(100%)	13(100%)	0.7234	0.3947
	1		1	1(2.94%)	0(0%)							1	1(8.33%)	0(0%)	0(0%)							1	1(8.33%)	0(0%)	0(0%)	0(0%)
S_chr3_37090083_pLeu658Ile	0	S_chr3_37090083_pLeu658Ile	0	33(97.06%)	13(100%)	1	1				S_chr3_37090083_pLeu658Ile	0	12(100%)	10(100%)	24(96%)	1	0.6379				S_chr3_37090083_pLeu658Ile	0	12(100%)	10(100%)	11(91.67%)	13(100%)	0.7234	0.3947
	1		1	1(2.94%)	0(0%)							1	0(0%)	0(0%)	1(4%)							1	0(0%)	0(0%)	1(8.33%)	0(0%)
S_chr3_41266097_pAsp32Tyr	0	S_chr3_41266097_pAsp32Tyr	0	33(97.06%)	13(100%)	1	1				S_chr3_41266097_pAsp32Tyr	0	11(91.67%)	10(100%)	25(100%)	0.4681	0.2254				S_chr3_41266097_pAsp32Tyr	0	11(91.67%)	10(100%)	12(100%)	13(100%)	0.7234	0.3947
	1		1	1(2.94%)	0(0%)							1	1(8.33%)	0(0%)	0(0%)							1	1(8.33%)	0(0%)	0(0%)	0(0%)
S_chr3_41266100_pSer33Pro	0	S_chr3_41266100_pSer33Pro	0	33(97.06%)	13(100%)	1	1				S_chr3_41266100_pSer33Pro	0	11(91.67%)	10(100%)	25(100%)	0.4681	0.2254				S_chr3_41266100_pSer33Pro	0	11(91.67%)	10(100%)	12(100%)	13(100%)	0.7234	0.3947
	1		1	1(2.94%)	0(0%)							1	1(8.33%)	0(0%)	0(0%)							1	1(8.33%)	0(0%)	0(0%)	0(0%)
S_chr3_41266101_pSer33Tyr	0	S_chr3_41266101_pSer33Tyr	0	33(97.06%)	13(100%)	1	1				S_chr3_41266101_pSer33Tyr	0	11(91.67%)	10(100%)	25(100%)	0.4681	0.2254				S_chr3_41266101_pSer33Tyr	0	11(91.67%)	10(100%)	12(100%)	13(100%)	0.7234	0.3947
	1		1	1(2.94%)	0(0%)							1	1(8.33%)	0(0%)	0(0%)							1	1(8.33%)	0(0%)	0(0%)	0(0%)
X_pSer33	0	X_pSer33	0	32(94.12%)	13(100%)	1	0.9315				X_pSer33	0	10(83.33%)	10(100%)	25(100%)	0.1027	0.0475				X_pSer33	0	10(83.33%)	10(100%)	12(100%)	13(100%)	0.1637	0.1072
	1		1	2(5.88%)	0(0%)							1	2(16.67%)	0(0%)	0(0%)							1	2(16.67%)	0(0%)	0(0%)	0(0%)
S_chr3_41266104Anyaminoacidchange	0	S_chr3_41266104Anyaminoacidchange	0	32(94.12%)	13(100%)	1	0.9315				S_chr3_41266104Anyaminoacidchange	0	12(100%)	10(100%)	23(92%)	1	0.3989				S_chr3_41266104Anyaminoacidchange	0	12(100%)	10(100%)	10(83.33%)	13(100%)	0.1637	0.1072
	1		1	2(5.88%)	0(0%)							1	0(0%)	0(0%)	2(8%)							1	0(0%)	0(0%)	2(16.67%)	0(0%)
X_chr3_41266104_pGly34Val	0	X_chr3_41266104_pGly34Val	0	33(97.06%)	13(100%)	1	1				X_chr3_41266104_pGly34Val	0	12(100%)	10(100%)	24(96%)	1	0.6379				X_chr3_41266104_pGly34Val	0	12(100%)	10(100%)	11(91.67%)	13(100%)	0.7234	0.3947
	1		1	1(2.94%)	0(0%)							1	0(0%)	0(0%)	1(4%)							1	0(0%)	0(0%)	1(8.33%)	0(0%)
X_chr3_41266104_pGly34Glu	0	X_chr3_41266104_pGly34Glu	0	33(97.06%)	13(100%)	1	1				X_chr3_41266104_pGly34Glu	0	12(100%)	10(100%)	24(96%)	1	0.6379				X_chr3_41266104_pGly34Glu	0	12(100%)	10(100%)	11(91.67%)	13(100%)	0.7234	0.3947
	1		1	1(2.94%)	0(0%)							1	0(0%)	0(0%)	1(4%)							1	0(0%)	0(0%)	1(8.33%)	0(0%)
S_chr3_41266113Anyaminoacidchange	0	S_chr3_41266113Anyaminoacidchange	0	31(91.18%)	13(100%)	0.5502	0.66				S_chr3_41266113Anyaminoacidchange	0	10(83.33%)	10(100%)	24(96%)	0.2661	0.2184				S_chr3_41266113Anyaminoacidchange	0	10(83.33%)	10(100%)	11(91.67%)	13(100%)	0.3821	0.2876
	1		1	3(8.82%)	0(0%)							1	2(16.67%)	0(0%)	1(4%)							1	2(16.67%)	0(0%)	1(8.33%)	0(0%)
X_chr3_41266113_pSer37Phe	0	X_chr3_41266113_pSer37Phe	0	33(97.06%)	13(100%)	1	1				X_chr3_41266113_pSer37Phe	0	11(91.67%)	10(100%)	25(100%)	0.4681	0.2254				X_chr3_41266113_pSer37Phe	0	11(91.67%)	10(100%)	12(100%)	13(100%)	0.7234	0.3947
	1		1	1(2.94%)	0(0%)							1	1(8.33%)	0(0%)	0(0%)							1	1(8.33%)	0(0%)	0(0%)	0(0%)
X_chr3_41266113_pSer37Tyr	0	X_chr3_41266113_pSer37Tyr	0	33(97.06%)	13(100%)	1	1				X_chr3_41266113_pSer37Tyr	0	12(100%)	10(100%)	24(96%)	1	0.6379				X_chr3_41266113_pSer37Tyr	0	12(100%)	10(100%)	11(91.67%)	13(100%)	0.7234	0.3947
	1		1	1(2.94%)	0(0%)							1	0(0%)	0(0%)	1(4%)							1	0(0%)	0(0%)	1(8.33%)	0(0%)
X_chr3_41266113_pSer37Cys	0	X_chr3_41266113_pSer37Cys	0	33(97.06%)	13(100%)	1	1				X_chr3_41266113_pSer37Cys	0	11(91.67%)	10(100%)	25(100%)	0.4681	0.2254				X_chr3_41266113_pSer37Cys	0	11(91.67%)	10(100%)	12(100%)	13(100%)	0.7234	0.3947
	1		1	1(2.94%)	0(0%)							1	1(8.33%)	0(0%)	0(0%)							1	1(8.33%)	0(0%)	0(0%)	0(0%)
S_chr3_41275649_pArg515Gln	0	S_chr3_41275649_pArg515Gln	0	33(97.06%)	13(100%)	1	1				S_chr3_41275649_pArg515Gln	0	12(100%)	10(100%)	24(96%)	1	0.6379				S_chr3_41275649_pArg515Gln	0	12(100%)	10(100%)	11(91.67%)	13(100%)	0.7234	0.3947
	1		1	1(2.94%)	0(0%)							1	0(0%)	0(0%)	1(4%)							1	0(0%)	0(0%)	1(8.33%)	0(0%)
S_chr3_41278106_pArg661Gln	0	S_chr3_41278106_pArg661Gln	0	33(97.06%)	13(100%)	1	1				S_chr3_41278106_pArg661Gln	0	12(100%)	10(100%)	24(96%)	1	0.6379				S_chr3_41278106_pArg661Gln	0	12(100%)	10(100%)	11(91.67%)	13(100%)	0.7234	0.3947
	1		1	1(2.94%)	0(0%)							1	0(0%)	0(0%)	1(4%)							1	0(0%)	0(0%)	1(8.33%)	0(0%)
S_chr3_47058672_pVal2536Met	0	S_chr3_47058672_pVal2536Met	0	33(97.06%)	13(100%)	1	1				S_chr3_47058672_pVal2536Met	0	12(100%)	9(90%)	25(100%)	0.2128	0.151				S_chr3_47058672_pVal2536Met	0	12(100%)	9(90%)	12(100%)	13(100%)	0.2128	0.2862
	1		1	1(2.94%)	0(0%)							1	0(0%)	1(10%)	0(0%)							1	0(0%)	1(10%)	0(0%)	0(0%)
S_chr3_47084145_pAsp211Tyr	0	S_chr3_47084145_pAsp211Tyr	0	34(100%)	12(92.31%)	0.2766	0.6137				S_chr3_47084145_pAsp211Tyr	0	12(100%)	10(100%)	24(96%)	1	0.6379				S_chr3_47084145_pAsp211Tyr	0	12(100%)	10(100%)	12(100%)	12(92.31%)	1	0.445
	1		1	0(0%)	1(7.69%)							1	0(0%)	0(0%)	1(4%)							1	0(0%)	0(0%)	0(0%)	1(7.69%)
S_chr3_47098948_pArg2109Gln	0	S_chr3_47098948_pArg2109Gln	0	33(97.06%)	13(100%)	1	1				S_chr3_47098948_pArg2109Gln	0	12(100%)	10(100%)	24(96%)	1	0.6379				S_chr3_47098948_pArg2109Gln	0	12(100%)	10(100%)	11(91.67%)	13(100%)	0.7234	0.3947
	1		1	1(2.94%)	0(0%)							1	0(0%)	0(0%)	1(4%)							1	0(0%)	0(0%)	1(8.33%)	0(0%)
S_chr3_47155492_pSer1530Phe	0	S_chr3_47155492_pSer1530Phe	0	33(97.06%)	13(100%)	1	1				S_chr3_47155492_pSer1530Phe	0	12(100%)	10(100%)	24(96%)	1	0.6379				S_chr3_47155492_pSer1530Phe	0	12(100%)	10(100%)	11(91.67%)	13(100%)	0.7234	0.3947
	1		1	1(2.94%)	0(0%)							1	0(0%)	0(0%)	1(4%)							1	0(0%)	0(0%)	1(8.33%)	0(0%)
S_chr3_47158245_splicesite	0	S_chr3_47158245_splicesite	0	33(97.06%)	13(100%)	1	1				S_chr3_47158245_splicesite	0	12(100%)	10(100%)	24(96%)	1	0.6379				S_chr3_47158245_splicesite	0	12(100%)	10(100%)	11(91.67%)	13(100%)	0.7234	0.3947
	1		1	1(2.94%)	0(0%)							1	0(0%)	0(0%)	1(4%)							1	0(0%)	0(0%)	1(8.33%)	0(0%)
S_chr3_47162161_pArg1322Gln	0	S_chr3_47162161_pArg1322Gln	0	32(94.12%)	13(100%)	1	0.9315				S_chr3_47162161_pArg1322Gln	0	12(100%)	10(100%)	23(92%)	1	0.3989				S_chr3_47162161_pArg1322Gln	0	12(100%)	10(100%)	10(83.33%)	13(100%)	0.1637	0.1072
	1		1	2(5.88%)	0(0%)							1	0(0%)	0(0%)	2(8%)							1	0(0%)	0(0%)	2(16.67%)	0(0%)
S_chr3_47164577_pGlu517Ter	0	S_chr3_47164577_pGlu517Ter	0	33(97.06%)	13(100%)	1	1				S_chr3_47164577_pGlu517Ter	0	12(100%)	10(100%)	24(96%)	1	0.6379				S_chr3_47164577_pGlu517Ter	0	12(100%)	10(100%)	11(91.67%)	13(100%)	0.7234	0.3947
	1		1	1(2.94%)	0(0%)							1	0(0%)	0(0%)	1(4%)							1	0(0%)	0(0%)	1(8.33%)	0(0%)
S_chr4_110865119_pAsp211Tyr	0	S_chr4_110865119_pAsp211Tyr	0	33(97.06%)	13(100%)	1	1				S_chr4_110865119_pAsp211Tyr	0	12(100%)	10(100%)	24(96%)	1	0.6379				S_chr4_110865119_pAsp211Tyr	0	12(100%)	10(100%)	11(91.67%)	13(100%)	0.7234	0.3947
	1		1	1(2.94%)	0(0%)							1	0(0%)	0(0%)	1(4%)							1	0(0%)	0(0%)	1(8.33%)	0(0%)
S_chr4_110895896_pArg588Cys	0	S_chr4_110895896_pArg588Cys	0	33(97.06%)	13(100%)	1	1				S_chr4_110895896_pArg588Cys	0	12(100%)	10(100%)	24(96%)	1	0.6379				S_chr4_110895896_pArg588Cys	0	12(100%)	10(100%)	11(91.67%)	13(100%)	0.7234	0.3947
	1		1	1(2.94%)	0(0%)							1	0(0%)	0(0%)	1(4%)							1	0(0%)	0(0%)	1(8.33%)	0(0%)
S_chr4_110897203_pArg622Gln	0	S_chr4_110897203_pArg622Gln	0	33(97.06%)	13(100%)	1	1				S_chr4_110897203_pArg622Gln	0	12(100%)	10(100%)	24(96%)	1	0.6379				S_chr4_110897203_pArg622Gln	0	12(100%)	10(100%)	11(91.67%)	13(100%)	0.7234	0.3947
	1		1	1(2.94%)	0(0%)							1	0(0%)	0(0%)	1(4%)							1	0(0%)	0(0%)	1(8.33%)	0(0%)
S_chr4_126239901_pVal779Leu	0	S_chr4_126239901_pVal779Leu	0	33(97.06%)	13(100%)	1	1				S_chr4_126239901_pVal779Leu	0	12(100%)	10(100%)	24(96%)	1	0.6379				S_chr4_126239901_pVal779Leu	0	12(100%)	10(100%)	11(91.67%)	13(100%)	0.7234	0.3947
	1		1	1(2.94%)	0(0%)							1	0(0%)	0(0%)	1(4%)							1	0(0%)	0(0%)	1(8.33%)	0(0%)
S_chr4_126319991_pAsp1743Gly	0	S_chr4_126319991_pAsp1743Gly	0	33(97.06%)	13(100%)	1	1				S_chr4_126319991_pAsp1743Gly	0	12(100%)	10(100%)	24(96%)	1	0.6379				S_chr4_126319991_pAsp1743Gly	0	12(100%)	10(100%)	11(91.67%)	13(100%)	0.7234	0.3947
	1		1	1(2.94%)	0(0%)							1	0(0%)	0(0%)	1(4%)							1	0(0%)	0(0%)	1(8.33%)	0(0%)
S_chr4_126328095_pAsp1790Asn	0	S_chr4_126328095_pAsp1790Asn	0	33(97.06%)	13(100%)	1	1				S_chr4_126328095_pAsp1790Asn	0	12(100%)	10(100%)	24(96%)	1	0.6379				S_chr4_126328095_pAsp1790Asn	0	12(100%)	10(100%)	11(91.67%)	13(100%)	0.7234	0.3947
	1		1	1(2.94%)	0(0%)							1	0(0%)	0(0%)	1(4%)							1	0(0%)	0(0%)	1(8.33%)	0(0%)
S_chr4_126328171_pArg1815His	0	S_chr4_126328171_pArg1815His	0	33(97.06%)	13(100%)	1	1				S_chr4_126328171_pArg1815His	0	11(91.67%)	10(100%)	25(100%)	0.4681	0.2254				S_chr4_126328171_pArg1815His	0	11(91.67%)	10(100%)	12(100%)	13(100%)	0.7234	0.3947
	1		1	1(2.94%)	0(0%)							1	1(8.33%)	0(0%)	0(0%)							1	1(8.33%)	0(0%)	0(0%)	0(0%)
S_chr4_126369634_pVal2488Ala	0	S_chr4_126369634_pVal2488Ala	0	33(97.06%)	13(100%)	1	1				S_chr4_126369634_pVal2488Ala	0	12(100%)	10(100%)	24(96%)	1	0.6379				S_chr4_126369634_pVal2488Ala	0	12(100%)	10(100%)	11(91.67%)	13(100%)	0.7234	0.3947
	1		1	1(2.94%)	0(0%)							1	0(0%)	0(0%)	1(4%)							1	0(0%)	0(0%)	1(8.33%)	0(0%)
S_chr4_126371652_pGlu3161Lys	0	S_chr4_126371652_pGlu3161Lys	0	33(97.06%)	13(100%)	1	1				S_chr4_126371652_pGlu3161Lys	0	12(100%)	10(100%)	24(96%)	1	0.6379				S_chr4_126371652_pGlu3161Lys	0	12(100%)	10(100%)	11(91.67%)	13(100%)	0.7234	0.3947
	1		1	1(2.94%)	0(0%)							1	0(0%)	0(0%)	1(4%)							1	0(0%)	0(0%)	1(8.33%)	0(0%)
S_chr4_126372832_pAla3554Val	0	S_chr4_126372832_pAla3554Val	0	33(97.06%)	13(100%)	1	1				S_chr4_126372832_pAla3554Val	0	12(100%)	10(100%)	24(96%)	1	0.6379				S_chr4_126372832_pAla3554Val	0	12(100%)	10(100%)	11(91.67%)	13(100%)	0.7234	0.3947
	1		1	1(2.94%)	0(0%)							1	0(0%)	0(0%)	1(4%)							1	0(0%)	0(0%)	1(8.33%)	0(0%)
S_chr4_126373264_pArg3698Gln	0	S_chr4_126373264_pArg3698Gln	0	33(97.06%)	13(100%)	1	1				S_chr4_126373264_pArg3698Gln	0	12(100%)	10(100%)	24(96%)	1	0.6379				S_chr4_126373264_pArg3698Gln	0	12(100%)	10(100%)	11(91.67%)	13(100%)	0.7234	0.3947
	1		1	1(2.94%)	0(0%)							1	0(0%)	0(0%)	1(4%)							1	0(0%)	0(0%)	1(8.33%)	0(0%)
S_chr4_126373818_pGly3883Ter	0	S_chr4_126373818_pGly3883Ter	0	33(97.06%)	13(100%)	1	1				S_chr4_126373818_pGly3883Ter	0	12(100%)	10(100%)	24(96%)	1	0.6379				S_chr4_126373818_pGly3883Ter	0	12(100%)	10(100%)	11(91.67%)	13(100%)	0.7234	0.3947
	1		1	1(2.94%)	0(0%)							1	0(0%)	0(0%)	1(4%)							1	0(0%)	0(0%)	1(8.33%)	0(0%)
S_chr4_126402717_pArg4214Cys	0	S_chr4_126402717_pArg4214Cys	0	32(94.12%)	13(100%)	1	0.9315				S_chr4_126402717_pArg4214Cys	0	11(91.67%)	10(100%)	24(96%)	1	0.6255				S_chr4_126402717_pArg4214Cys	0	11(91.67%)	10(100%)	11(91.67%)	13(100%)	0.7114	0.572
	1		1	2(5.88%)	0(0%)							1	1(8.33%)	0(0%)	1(4%)							1	1(8.33%)	0(0%)	1(8.33%)	0(0%)
S_chr4_126411624_pLys4549Asn	0	S_chr4_126411624_pLys4549Asn	0	33(97.06%)	13(100%)	1	1				S_chr4_126411624_pLys4549Asn	0	12(100%)	10(100%)	24(96%)	1	0.6379				S_chr4_126411624_pLys4549Asn	0	12(100%)	10(100%)	11(91.67%)	13(100%)	0.7234	0.3947
	1		1	1(2.94%)	0(0%)							1	0(0%)	0(0%)	1(4%)							1	0(0%)	0(0%)	1(8.33%)	0(0%)
S_chr4_143007327_pLys819Asn	0	S_chr4_143007327_pLys819Asn	0	33(97.06%)	13(100%)	1	1				S_chr4_143007327_pLys819Asn	0	12(100%)	10(100%)	24(96%)	1	0.6379				S_chr4_143007327_pLys819Asn	0	12(100%)	10(100%)	11(91.67%)	13(100%)	0.7234	0.3947
	1		1	1(2.94%)	0(0%)							1	0(0%)	0(0%)	1(4%)							1	0(0%)	0(0%)	1(8.33%)	0(0%)
S_chr4_143029297_pGlu775Lys	0	S_chr4_143029297_pGlu775Lys	0	32(94.12%)	13(100%)	1	0.9315				S_chr4_143029297_pGlu775Lys	0	12(100%)	10(100%)	23(92%)	1	0.3989				S_chr4_143029297_pGlu775Lys	0	12(100%)	10(100%)	10(83.33%)	13(100%)	0.1637	0.1072
	1		1	2(5.88%)	0(0%)							1	0(0%)	0(0%)	2(8%)							1	0(0%)	0(0%)	2(16.67%)	0(0%)
S_chr4_153244092_pArg689Trp	0	S_chr4_153244092_pArg689Trp	0	33(97.06%)	13(100%)	1	1				S_chr4_153244092_pArg689Trp	0	12(100%)	10(100%)	24(96%)	1	0.6379				S_chr4_153244092_pArg689Trp	0	12(100%)	10(100%)	11(91.67%)	13(100%)	0.7234	0.3947
	1		1	1(2.94%)	0(0%)							1	0(0%)	0(0%)	1(4%)							1	0(0%)	0(0%)	1(8.33%)	0(0%)
S_chr4_153245446_pSer582Leu	0	S_chr4_153245446_pSer582Leu	0	33(97.06%)	13(100%)	1	1				S_chr4_153245446_pSer582Leu	0	12(100%)	10(100%)	24(96%)	1	0.6379				S_chr4_153245446_pSer582Leu	0	12(100%)	10(100%)	11(91.67%)	13(100%)	0.7234	0.3947
	1		1	1(2.94%)	0(0%)							1	0(0%)	0(0%)	1(4%)							1	0(0%)	0(0%)	1(8.33%)	0(0%)
S_chr4_153247289_pArg505Gly	0	S_chr4_153247289_pArg505Gly	0	34(100%)	12(92.31%)	0.2766	0.6137				S_chr4_153247289_pArg505Gly	0	12(100%)	10(100%)	24(96%)	1	0.6379				S_chr4_153247289_pArg505Gly	0	12(100%)	10(100%)	12(100%)	12(92.31%)	1	0.445
	1		1	0(0%)	1(7.69%)							1	0(0%)	0(0%)	1(4%)							1	0(0%)	0(0%)	0(0%)	1(7.69%)
S_chr4_153247366_pArg479Gln	0	S_chr4_153247366_pArg479Gln	0	33(97.06%)	12(92.31%)	0.481	1				S_chr4_153247366_pArg479Gln	0	11(91.67%)	10(100%)	24(96%)	1	0.6255				S_chr4_153247366_pArg479Gln	0	11(91.67%)	10(100%)	12(100%)	12(92.31%)	1	0.6053
	1		1	1(2.94%)	1(7.69%)							1	1(8.33%)	0(0%)	1(4%)							1	1(8.33%)	0(0%)	0(0%)	1(7.69%)
S_chr4_153249503_pTrp425Cys	0	S_chr4_153249503_pTrp425Cys	0	33(97.06%)	13(100%)	1	1				S_chr4_153249503_pTrp425Cys	0	12(100%)	10(100%)	24(96%)	1	0.6379				S_chr4_153249503_pTrp425Cys	0	12(100%)	10(100%)	11(91.67%)	13(100%)	0.7234	0.3947
	1		1	1(2.94%)	0(0%)							1	0(0%)	0(0%)	1(4%)							1	0(0%)	0(0%)	1(8.33%)	0(0%)
S_chr4_153249511_pGly423Arg	0	S_chr4_153249511_pGly423Arg	0	34(100%)	12(92.31%)	0.2766	0.6137				S_chr4_153249511_pGly423Arg	0	12(100%)	10(100%)	24(96%)	1	0.6379				S_chr4_153249511_pGly423Arg	0	12(100%)	10(100%)	12(100%)	12(92.31%)	1	0.445
	1		1	0(0%)	1(7.69%)							1	0(0%)	0(0%)	1(4%)							1	0(0%)	0(0%)	0(0%)	1(7.69%)
S_chr4_153251901_pGlu369Ter	0	S_chr4_153251901_pGlu369Ter	0	32(94.12%)	13(100%)	1	0.9315				S_chr4_153251901_pGlu369Ter	0	12(100%)	10(100%)	23(92%)	1	0.3989				S_chr4_153251901_pGlu369Ter	0	12(100%)	10(100%)	10(83.33%)	13(100%)	0.1637	0.1072
	1		1	2(5.88%)	0(0%)							1	0(0%)	0(0%)	2(8%)							1	0(0%)	0(0%)	2(16.67%)	0(0%)
S_chr4_153258961_pPro285His	0	S_chr4_153258961_pPro285His	0	33(97.06%)	13(100%)	1	1				S_chr4_153258961_pPro285His	0	12(100%)	10(100%)	24(96%)	1	0.6379				S_chr4_153258961_pPro285His	0	12(100%)	10(100%)	11(91.67%)	13(100%)	0.7234	0.3947
	1		1	1(2.94%)	0(0%)							1	0(0%)	0(0%)	1(4%)							1	0(0%)	0(0%)	1(8.33%)	0(0%)
S_chr4_153332915_pArg14Gln	0	S_chr4_153332915_pArg14Gln	0	33(97.06%)	13(100%)	1	1				S_chr4_153332915_pArg14Gln	0	12(100%)	10(100%)	24(96%)	1	0.6379				S_chr4_153332915_pArg14Gln	0	12(100%)	10(100%)	11(91.67%)	13(100%)	0.7234	0.3947
	1		1	1(2.94%)	0(0%)							1	0(0%)	0(0%)	1(4%)							1	0(0%)	0(0%)	1(8.33%)	0(0%)
S_chr4_1776084919pArg332Gln	0	S_chr4_1776084919pArg332Gln	0	33(97.06%)	13(100%)	1	1				S_chr4_1776084919pArg332Gln	0	12(100%)	10(100%)	24(96%)	1	0.6379				S_chr4_1776084919pArg332Gln	0	12(100%)	10(100%)	11(91.67%)	13(100%)	0.7234	0.3947
	1		1	1(2.94%)	0(0%)							1	0(0%)	0(0%)	1(4%)							1	0(0%)	0(0%)	1(8.33%)	0(0%)
S_chr4_1807288_pAsp515Asn	0	S_chr4_1807288_pAsp515Asn	0	33(97.06%)	13(100%)	1	1				S_chr4_1807288_pAsp515Asn	0	12(100%)	10(100%)	24(96%)	1	0.6379				S_chr4_1807288_pAsp515Asn	0	12(100%)	10(100%)	11(91.67%)	13(100%)	0.7234	0.3947
	1		1	1(2.94%)	0(0%)							1	0(0%)	0(0%)	1(4%)							1	0(0%)	0(0%)	1(8.33%)	0(0%)
S_chr4_20525414_pArg388Trp	0	S_chr4_20525414_pArg388Trp	0	33(97.06%)	13(100%)	1	1				S_chr4_20525414_pArg388Trp	0	12(100%)	10(100%)	24(96%)	1	0.6379				S_chr4_20525414_pArg388Trp	0	12(100%)	10(100%)	11(91.67%)	13(100%)	0.7234	0.3947
	1		1	1(2.94%)	0(0%)							1	0(0%)	0(0%)	1(4%)							1	0(0%)	0(0%)	1(8.33%)	0(0%)
S_chr4_20533636_pLeu548Ser	0	S_chr4_20533636_pLeu548Ser	0	33(97.06%)	13(100%)	1	1				S_chr4_20533636_pLeu548Ser	0	12(100%)	10(100%)	24(96%)	1	0.6379				S_chr4_20533636_pLeu548Ser	0	12(100%)	10(100%)	11(91.67%)	13(100%)	0.7234	0.3947
	1		1	1(2.94%)	0(0%)							1	0(0%)	0(0%)	1(4%)							1	0(0%)	0(0%)	1(8.33%)	0(0%)
S_chr4_20535283_pArg593Cys	0	S_chr4_20535283_pArg593Cys	0	33(97.06%)	13(100%)	1	1				S_chr4_20535283_pArg593Cys	0	12(100%)	10(100%)	24(96%)	1	0.6379				S_chr4_20535283_pArg593Cys	0	12(100%)	10(100%)	11(91.67%)	13(100%)	0.7234	0.3947
	1		1	1(2.94%)	0(0%)							1	0(0%)	0(0%)	1(4%)							1	0(0%)	0(0%)	1(8.33%)	0(0%)
S_chr4_20544149_pArg726Cys	0	S_chr4_20544149_pArg726Cys	0	33(97.06%)	13(100%)	1	1				S_chr4_20544149_pArg726Cys	0	12(100%)	10(100%)	24(96%)	1	0.6379				S_chr4_20544149_pArg726Cys	0	12(100%)	10(100%)	11(91.67%)	13(100%)	0.7234	0.3947
	1		1	1(2.94%)	0(0%)							1	0(0%)	0(0%)	1(4%)							1	0(0%)	0(0%)	1(8.33%)	0(0%)
S_chr4_20550684_pLeu808Ile	0	S_chr4_20550684_pLeu808Ile	0	33(97.06%)	13(100%)	1	1				S_chr4_20550684_pLeu808Ile	0	12(100%)	10(100%)	24(96%)	1	0.6379				S_chr4_20550684_pLeu808Ile	0	12(100%)	10(100%)	11(91.67%)	13(100%)	0.7234	0.3947
	1		1	1(2.94%)	0(0%)							1	0(0%)	0(0%)	1(4%)							1	0(0%)	0(0%)	1(8.33%)	0(0%)
S_chr4_20550745_pArg828Gln	0	S_chr4_20550745_pArg828Gln	0	33(97.06%)	13(100%)	1	1				S_chr4_20550745_pArg828Gln	0	12(100%)	10(100%)	24(96%)	1	0.6379				S_chr4_20550745_pArg828Gln	0	12(100%)	10(100%)	11(91.67%)	13(100%)	0.7234	0.3947
	1		1	1(2.94%)	0(0%)							1	0(0%)	0(0%)	1(4%)							1	0(0%)	0(0%)	1(8.33%)	0(0%)
S_chr4_55133728_pPhe314Cys	0	S_chr4_55133728_pPhe314Cys	0	33(97.06%)	13(100%)	1	1				S_chr4_55133728_pPhe314Cys	0	12(100%)	10(100%)	24(96%)	1	0.6379				S_chr4_55133728_pPhe314Cys	0	12(100%)	10(100%)	11(91.67%)	13(100%)	0.7234	0.3947
	1		1	1(2.94%)	0(0%)							1	0(0%)	0(0%)	1(4%)							1	0(0%)	0(0%)	1(8.33%)	0(0%)
S_chr4_55136840_pAsp388Tyr	0	S_chr4_55136840_pAsp388Tyr	0	33(97.06%)	13(100%)	1	1				S_chr4_55136840_pAsp388Tyr	0	12(100%)	10(100%)	24(96%)	1	0.6379				S_chr4_55136840_pAsp388Tyr	0	12(100%)	10(100%)	11(91.67%)	13(100%)	0.7234	0.3947
	1		1	1(2.94%)	0(0%)							1	0(0%)	0(0%)	1(4%)							1	0(0%)	0(0%)	1(8.33%)	0(0%)
S_chr4_55138677_pAsp452Tyr	0	S_chr4_55138677_pAsp452Tyr	0	33(97.06%)	13(100%)	1	1				S_chr4_55138677_pAsp452Tyr	0	12(100%)	10(100%)	24(96%)	1	0.6379				S_chr4_55138677_pAsp452Tyr	0	12(100%)	10(100%)	11(91.67%)	13(100%)	0.7234	0.3947
	1		1	1(2.94%)	0(0%)							1	0(0%)	0(0%)	1(4%)							1	0(0%)	0(0%)	1(8.33%)	0(0%)
S_chr4_55152120_pSer851Leu	0	S_chr4_55152120_pSer851Leu	0	33(97.06%)	13(100%)	1	1				S_chr4_55152120_pSer851Leu	0	12(100%)	10(100%)	24(96%)	1	0.6379				S_chr4_55152120_pSer851Leu	0	12(100%)	10(100%)	11(91.67%)	13(100%)	0.7234	0.3947
	1		1	1(2.94%)	0(0%)							1	0(0%)	0(0%)	1(4%)							1	0(0%)	0(0%)	1(8.33%)	0(0%)
S_chr4_55161294_pSer1042Leu	0	S_chr4_55161294_pSer1042Leu	0	33(97.06%)	13(100%)	1	1				S_chr4_55161294_pSer1042Leu	0	12(100%)	10(100%)	24(96%)	1	0.6379				S_chr4_55161294_pSer1042Leu	0	12(100%)	10(100%)	11(91.67%)	13(100%)	0.7234	0.3947
	1		1	1(2.94%)	0(0%)							1	0(0%)	0(0%)	1(4%)							1	0(0%)	0(0%)	1(8.33%)	0(0%)
S_chr4_55592193_pPhe506Ser	0	S_chr4_55592193_pPhe506Ser	0	33(97.06%)	13(100%)	1	1				S_chr4_55592193_pPhe506Ser	0	12(100%)	10(100%)	24(96%)	1	0.6379				S_chr4_55592193_pPhe506Ser	0	12(100%)	10(100%)	11(91.67%)	13(100%)	0.7234	0.3947
	1		1	1(2.94%)	0(0%)							1	0(0%)	0(0%)	1(4%)							1	0(0%)	0(0%)	1(8.33%)	0(0%)
S_chr4_55598084_pGlu761Lys	0	S_chr4_55598084_pGlu761Lys	0	33(97.06%)	13(100%)	1	1				S_chr4_55598084_pGlu761Lys	0	12(100%)	10(100%)	24(96%)	1	0.6379				S_chr4_55598084_pGlu761Lys	0	12(100%)	10(100%)	11(91.67%)	13(100%)	0.7234	0.3947
	1		1	1(2.94%)	0(0%)							1	0(0%)	0(0%)	1(4%)							1	0(0%)	0(0%)	1(8.33%)	0(0%)
S_chr4_88904004_pArg301Cys	0	S_chr4_88904004_pArg301Cys	0	33(97.06%)	13(100%)	1	1				S_chr4_88904004_pArg301Cys	0	12(100%)	9(90%)	25(100%)	0.2128	0.151				S_chr4_88904004_pArg301Cys	0	12(100%)	9(90%)	12(100%)	13(100%)	0.2128	0.2862
	1		1	1(2.94%)	0(0%)							1	0(0%)	1(10%)	0(0%)							1	0(0%)	1(10%)	0(0%)	0(0%)
S_chr5_112090658_pArg24Gln	0	S_chr5_112090658_pArg24Gln	0	33(97.06%)	13(100%)	1	1				S_chr5_112090658_pArg24Gln	0	12(100%)	10(100%)	24(96%)	1	0.6379				S_chr5_112090658_pArg24Gln	0	12(100%)	10(100%)	11(91.67%)	13(100%)	0.7234	0.3947
	1		1	1(2.94%)	0(0%)							1	0(0%)	0(0%)	1(4%)							1	0(0%)	0(0%)	1(8.33%)	0(0%)
S_chr5_112128185_pArg230Cys	0	S_chr5_112128185_pArg230Cys	0	33(97.06%)	13(100%)	1	1				S_chr5_112128185_pArg230Cys	0	12(100%)	10(100%)	24(96%)	1	0.6379				S_chr5_112128185_pArg230Cys	0	12(100%)	10(100%)	11(91.67%)	13(100%)	0.7234	0.3947
	1		1	1(2.94%)	0(0%)							1	0(0%)	0(0%)	1(4%)							1	0(0%)	0(0%)	1(8.33%)	0(0%)
S_chr5_112154969_pArg414Cys	0	S_chr5_112154969_pArg414Cys	0	33(97.06%)	13(100%)	1	1				S_chr5_112154969_pArg414Cys	0	12(100%)	10(100%)	24(96%)	1	0.6379				S_chr5_112154969_pArg414Cys	0	12(100%)	10(100%)	11(91.67%)	13(100%)	0.7234	0.3947
	1		1	1(2.94%)	0(0%)							1	0(0%)	0(0%)	1(4%)							1	0(0%)	0(0%)	1(8.33%)	0(0%)
S_chr5_112174631_pArg1114Ter	0	S_chr5_112174631_pArg1114Ter	0	33(97.06%)	13(100%)	1	1				S_chr5_112174631_pArg1114Ter	0	12(100%)	10(100%)	24(96%)	1	0.6379				S_chr5_112174631_pArg1114Ter	0	12(100%)	10(100%)	11(91.67%)	13(100%)	0.7234	0.3947
	1		1	1(2.94%)	0(0%)							1	0(0%)	0(0%)	1(4%)							1	0(0%)	0(0%)	1(8.33%)	0(0%)
S_chr5_112175364_pAla1358Val	0	S_chr5_112175364_pAla1358Val	0	33(97.06%)	13(100%)	1	1				S_chr5_112175364_pAla1358Val	0	12(100%)	10(100%)	24(96%)	1	0.6379				S_chr5_112175364_pAla1358Val	0	12(100%)	10(100%)	11(91.67%)	13(100%)	0.7234	0.3947
	1		1	1(2.94%)	0(0%)							1	0(0%)	0(0%)	1(4%)							1	0(0%)	0(0%)	1(8.33%)	0(0%)
S_chr5_112175639_pArg1450Ter	0	S_chr5_112175639_pArg1450Ter	0	33(97.06%)	13(100%)	1	1				S_chr5_112175639_pArg1450Ter	0	12(100%)	10(100%)	24(96%)	1	0.6379				S_chr5_112175639_pArg1450Ter	0	12(100%)	10(100%)	11(91.67%)	13(100%)	0.7234	0.3947
	1		1	1(2.94%)	0(0%)							1	0(0%)	0(0%)	1(4%)							1	0(0%)	0(0%)	1(8.33%)	0(0%)
S_chr5_112177368_pSer2026Tyr	0	S_chr5_112177368_pSer2026Tyr	0	33(97.06%)	13(100%)	1	1				S_chr5_112177368_pSer2026Tyr	0	12(100%)	10(100%)	24(96%)	1	0.6379				S_chr5_112177368_pSer2026Tyr	0	12(100%)	10(100%)	11(91.67%)	13(100%)	0.7234	0.3947
	1		1	1(2.94%)	0(0%)							1	0(0%)	0(0%)	1(4%)							1	0(0%)	0(0%)	1(8.33%)	0(0%)
S_chr5_112178121_pSer2277Tyr	0	S_chr5_112178121_pSer2277Tyr	0	33(97.06%)	13(100%)	1	1				S_chr5_112178121_pSer2277Tyr	0	12(100%)	10(100%)	24(96%)	1	0.6379				S_chr5_112178121_pSer2277Tyr	0	12(100%)	10(100%)	11(91.67%)	13(100%)	0.7234	0.3947
	1		1	1(2.94%)	0(0%)							1	0(0%)	0(0%)	1(4%)							1	0(0%)	0(0%)	1(8.33%)	0(0%)
S_chr5_112179639_pPro2783Leu	0	S_chr5_112179639_pPro2783Leu	0	33(97.06%)	13(100%)	1	1				S_chr5_112179639_pPro2783Leu	0	12(100%)	10(100%)	24(96%)	1	0.6379				S_chr5_112179639_pPro2783Leu	0	12(100%)	10(100%)	11(91.67%)	13(100%)	0.7234	0.3947
	1		1	1(2.94%)	0(0%)							1	0(0%)	0(0%)	1(4%)							1	0(0%)	0(0%)	1(8.33%)	0(0%)
S_chr5_131911514_pArg87Cys	0	S_chr5_131911514_pArg87Cys	0	32(94.12%)	13(100%)	1	0.9315				S_chr5_131911514_pArg87Cys	0	12(100%)	10(100%)	23(92%)	1	0.3989				S_chr5_131911514_pArg87Cys	0	12(100%)	10(100%)	10(83.33%)	13(100%)	0.1637	0.1072
	1		1	2(5.88%)	0(0%)							1	0(0%)	0(0%)	2(8%)							1	0(0%)	0(0%)	2(16.67%)	0(0%)
S_chr5_131931471_pArg726Cys	0	S_chr5_131931471_pArg726Cys	0	33(97.06%)	13(100%)	1	1				S_chr5_131931471_pArg726Cys	0	12(100%)	10(100%)	24(96%)	1	0.6379				S_chr5_131931471_pArg726Cys	0	12(100%)	10(100%)	11(91.67%)	13(100%)	0.7234	0.3947
	1		1	1(2.94%)	0(0%)							1	0(0%)	0(0%)	1(4%)							1	0(0%)	0(0%)	1(8.33%)	0(0%)
S_chr5_131953874_pArg1093Ter	0	S_chr5_131953874_pArg1093Ter	0	33(97.06%)	13(100%)	1	1				S_chr5_131953874_pArg1093Ter	0	12(100%)	10(100%)	24(96%)	1	0.6379				S_chr5_131953874_pArg1093Ter	0	12(100%)	10(100%)	11(91.67%)	13(100%)	0.7234	0.3947
	1		1	1(2.94%)	0(0%)							1	0(0%)	0(0%)	1(4%)							1	0(0%)	0(0%)	1(8.33%)	0(0%)
S_chr5_131976385_pArg1214Cys	0	S_chr5_131976385_pArg1214Cys	0	33(97.06%)	13(100%)	1	1				S_chr5_131976385_pArg1214Cys	0	12(100%)	10(100%)	24(96%)	1	0.6379				S_chr5_131976385_pArg1214Cys	0	12(100%)	10(100%)	11(91.67%)	13(100%)	0.7234	0.3947
	1		1	1(2.94%)	0(0%)							1	0(0%)	0(0%)	1(4%)							1	0(0%)	0(0%)	1(8.33%)	0(0%)
S_chr5_149495372Anyaminoacidchange	0	S_chr5_149495372Anyaminoacidchange	0	32(94.12%)	13(100%)	1	0.9315				S_chr5_149495372Anyaminoacidchange	0	12(100%)	10(100%)	23(92%)	1	0.3989				S_chr5_149495372Anyaminoacidchange	0	12(100%)	10(100%)	10(83.33%)	13(100%)	0.1637	0.1072
	1		1	2(5.88%)	0(0%)							1	0(0%)	0(0%)	2(8%)							1	0(0%)	0(0%)	2(16.67%)	0(0%)
S_chr5_149495372_pSer1092Ter	0	S_chr5_149495372_pSer1092Ter	0	33(97.06%)	13(100%)	1	1				S_chr5_149495372_pSer1092Ter	0	12(100%)	10(100%)	24(96%)	1	0.6379				S_chr5_149495372_pSer1092Ter	0	12(100%)	10(100%)	11(91.67%)	13(100%)	0.7234	0.3947
	1		1	1(2.94%)	0(0%)							1	0(0%)	0(0%)	1(4%)							1	0(0%)	0(0%)	1(8.33%)	0(0%)
S_chr5_149495372_pSer1092Leu	0	S_chr5_149495372_pSer1092Leu	0	33(97.06%)	13(100%)	1	1				S_chr5_149495372_pSer1092Leu	0	12(100%)	10(100%)	24(96%)	1	0.6379				S_chr5_149495372_pSer1092Leu	0	12(100%)	10(100%)	11(91.67%)	13(100%)	0.7234	0.3947
	1		1	1(2.94%)	0(0%)							1	0(0%)	0(0%)	1(4%)							1	0(0%)	0(0%)	1(8.33%)	0(0%)
S_chr5_149516594_pAla6Val	0	S_chr5_149516594_pAla6Val	0	33(97.06%)	13(100%)	1	1				S_chr5_149516594_pAla6Val	0	12(100%)	10(100%)	24(96%)	1	0.6379				S_chr5_149516594_pAla6Val	0	12(100%)	10(100%)	11(91.67%)	13(100%)	0.7234	0.3947
	1		1	1(2.94%)	0(0%)							1	0(0%)	0(0%)	1(4%)							1	0(0%)	0(0%)	1(8.33%)	0(0%)
S_chr5_176524573_pGly769Arg	0	S_chr5_176524573_pGly769Arg	0	33(97.06%)	13(100%)	1	1				S_chr5_176524573_pGly769Arg	0	12(100%)	9(90%)	25(100%)	0.2128	0.151				S_chr5_176524573_pGly769Arg	0	12(100%)	9(90%)	12(100%)	13(100%)	0.2128	0.2862
	1		1	1(2.94%)	0(0%)							1	0(0%)	1(10%)	0(0%)							1	0(0%)	1(10%)	0(0%)	0(0%)
S_chr5_38950099_pSer1284Leu	0	S_chr5_38950099_pSer1284Leu	0	33(97.06%)	13(100%)	1	1				S_chr5_38950099_pSer1284Leu	0	12(100%)	10(100%)	24(96%)	1	0.6379				S_chr5_38950099_pSer1284Leu	0	12(100%)	10(100%)	11(91.67%)	13(100%)	0.7234	0.3947
	1		1	1(2.94%)	0(0%)							1	0(0%)	0(0%)	1(4%)							1	0(0%)	0(0%)	1(8.33%)	0(0%)
S_chr5_38950622_pArg1110Cys	0	S_chr5_38950622_pArg1110Cys	0	32(94.12%)	13(100%)	1	0.9315				S_chr5_38950622_pArg1110Cys	0	12(100%)	10(100%)	23(92%)	1	0.3989				S_chr5_38950622_pArg1110Cys	0	12(100%)	10(100%)	10(83.33%)	13(100%)	0.1637	0.1072
	1		1	2(5.88%)	0(0%)							1	0(0%)	0(0%)	2(8%)							1	0(0%)	0(0%)	2(16.67%)	0(0%)
S_chr5_56160643_pArg306His	0	S_chr5_56160643_pArg306His	0	33(97.06%)	13(100%)	1	1				S_chr5_56160643_pArg306His	0	12(100%)	10(100%)	24(96%)	1	0.6379				S_chr5_56160643_pArg306His	0	12(100%)	10(100%)	11(91.67%)	13(100%)	0.7234	0.3947
	1		1	1(2.94%)	0(0%)							1	0(0%)	0(0%)	1(4%)							1	0(0%)	0(0%)	1(8.33%)	0(0%)
S_chr5_56161195_pCys355Phe	0	S_chr5_56161195_pCys355Phe	0	33(97.06%)	13(100%)	1	1				S_chr5_56161195_pCys355Phe	0	12(100%)	9(90%)	25(100%)	0.2128	0.151				S_chr5_56161195_pCys355Phe	0	12(100%)	9(90%)	12(100%)	13(100%)	0.2128	0.2862
	1		1	1(2.94%)	0(0%)							1	0(0%)	1(10%)	0(0%)							1	0(0%)	1(10%)	0(0%)	0(0%)
S_chr5_56181803_pGlu1343Ter	0	S_chr5_56181803_pGlu1343Ter	0	33(97.06%)	13(100%)	1	1				S_chr5_56181803_pGlu1343Ter	0	12(100%)	10(100%)	24(96%)	1	0.6379				S_chr5_56181803_pGlu1343Ter	0	12(100%)	10(100%)	11(91.67%)	13(100%)	0.7234	0.3947
	1		1	1(2.94%)	0(0%)							1	0(0%)	0(0%)	1(4%)							1	0(0%)	0(0%)	1(8.33%)	0(0%)
S_chr5_56183312_pGln1408Ter	0	S_chr5_56183312_pGln1408Ter	0	33(97.06%)	13(100%)	1	1				S_chr5_56183312_pGln1408Ter	0	12(100%)	10(100%)	24(96%)	1	0.6379				S_chr5_56183312_pGln1408Ter	0	12(100%)	10(100%)	11(91.67%)	13(100%)	0.7234	0.3947
	1		1	1(2.94%)	0(0%)							1	0(0%)	0(0%)	1(4%)							1	0(0%)	0(0%)	1(8.33%)	0(0%)
S_chr5_67588951_pArg348Ter	0	S_chr5_67588951_pArg348Ter	0	32(94.12%)	13(100%)	1	0.9315				S_chr5_67588951_pArg348Ter	0	12(100%)	10(100%)	23(92%)	1	0.3989				S_chr5_67588951_pArg348Ter	0	12(100%)	10(100%)	10(83.33%)	13(100%)	0.1637	0.1072
	1		1	2(5.88%)	0(0%)							1	0(0%)	0(0%)	2(8%)							1	0(0%)	0(0%)	2(16.67%)	0(0%)
S_chr5_67589147_pLys379Glu	0	S_chr5_67589147_pLys379Glu	0	33(97.06%)	13(100%)	1	1				S_chr5_67589147_pLys379Glu	0	12(100%)	10(100%)	24(96%)	1	0.6379				S_chr5_67589147_pLys379Glu	0	12(100%)	10(100%)	11(91.67%)	13(100%)	0.7234	0.3947
	1		1	1(2.94%)	0(0%)							1	0(0%)	0(0%)	1(4%)							1	0(0%)	0(0%)	1(8.33%)	0(0%)
S_chr5_67591101_pSer565Ile	0	S_chr5_67591101_pSer565Ile	0	33(97.06%)	13(100%)	1	1				S_chr5_67591101_pSer565Ile	0	12(100%)	10(100%)	24(96%)	1	0.6379				S_chr5_67591101_pSer565Ile	0	12(100%)	10(100%)	11(91.67%)	13(100%)	0.7234	0.3947
	1		1	1(2.94%)	0(0%)							1	0(0%)	0(0%)	1(4%)							1	0(0%)	0(0%)	1(8.33%)	0(0%)
S_chr5_67591142_pTyr580fs	0	S_chr5_67591142_pTyr580fs	0	34(100%)	12(92.31%)	0.2766	0.6137				S_chr5_67591142_pTyr580fs	0	12(100%)	10(100%)	24(96%)	1	0.6379				S_chr5_67591142_pTyr580fs	0	12(100%)	10(100%)	12(100%)	12(92.31%)	1	0.445
	1		1	0(0%)	1(7.69%)							1	0(0%)	0(0%)	1(4%)							1	0(0%)	0(0%)	0(0%)	1(7.69%)
S_chr5_67593368_pGln705Arg	0	S_chr5_67593368_pGln705Arg	0	33(97.06%)	13(100%)	1	1				S_chr5_67593368_pGln705Arg	0	12(100%)	10(100%)	24(96%)	1	0.6379				S_chr5_67593368_pGln705Arg	0	12(100%)	10(100%)	11(91.67%)	13(100%)	0.7234	0.3947
	1		1	1(2.94%)	0(0%)							1	0(0%)	0(0%)	1(4%)							1	0(0%)	0(0%)	1(8.33%)	0(0%)
S_chr6_117622161_pGly2237Arg	0	S_chr6_117622161_pGly2237Arg	0	33(97.06%)	13(100%)	1	1				S_chr6_117622161_pGly2237Arg	0	12(100%)	10(100%)	24(96%)	1	0.6379				S_chr6_117622161_pGly2237Arg	0	12(100%)	10(100%)	11(91.67%)	13(100%)	0.7234	0.3947
	1		1	1(2.94%)	0(0%)							1	0(0%)	0(0%)	1(4%)							1	0(0%)	0(0%)	1(8.33%)	0(0%)
S_chr6_117629975_pArg2184Ile	0	S_chr6_117629975_pArg2184Ile	0	33(97.06%)	13(100%)	1	1				S_chr6_117629975_pArg2184Ile	0	12(100%)	10(100%)	24(96%)	1	0.6379				S_chr6_117629975_pArg2184Ile	0	12(100%)	10(100%)	11(91.67%)	13(100%)	0.7234	0.3947
	1		1	1(2.94%)	0(0%)							1	0(0%)	0(0%)	1(4%)							1	0(0%)	0(0%)	1(8.33%)	0(0%)
S_chr6_117631413_pVal2089Met	0	S_chr6_117631413_pVal2089Met	0	33(97.06%)	13(100%)	1	1				S_chr6_117631413_pVal2089Met	0	12(100%)	10(100%)	24(96%)	1	0.6379				S_chr6_117631413_pVal2089Met	0	12(100%)	10(100%)	11(91.67%)	13(100%)	0.7234	0.3947
	1		1	1(2.94%)	0(0%)							1	0(0%)	0(0%)	1(4%)							1	0(0%)	0(0%)	1(8.33%)	0(0%)
S_chr6_117642486_pGlu1905Ter	0	S_chr6_117642486_pGlu1905Ter	0	33(97.06%)	13(100%)	1	1				S_chr6_117642486_pGlu1905Ter	0	12(100%)	10(100%)	24(96%)	1	0.6379				S_chr6_117642486_pGlu1905Ter	0	12(100%)	10(100%)	11(91.67%)	13(100%)	0.7234	0.3947
	1		1	1(2.94%)	0(0%)							1	0(0%)	0(0%)	1(4%)							1	0(0%)	0(0%)	1(8.33%)	0(0%)
S_chr6_117658374_pGlu1737Ter	0	S_chr6_117658374_pGlu1737Ter	0	33(97.06%)	13(100%)	1	1				S_chr6_117658374_pGlu1737Ter	0	12(100%)	10(100%)	24(96%)	1	0.6379				S_chr6_117658374_pGlu1737Ter	0	12(100%)	10(100%)	11(91.67%)	13(100%)	0.7234	0.3947
	1		1	1(2.94%)	0(0%)							1	0(0%)	0(0%)	1(4%)							1	0(0%)	0(0%)	1(8.33%)	0(0%)
S_chr6_117679091_pGlu1244Ter	0	S_chr6_117679091_pGlu1244Ter	0	33(97.06%)	13(100%)	1	1				S_chr6_117679091_pGlu1244Ter	0	12(100%)	10(100%)	24(96%)	1	0.6379				S_chr6_117679091_pGlu1244Ter	0	12(100%)	10(100%)	11(91.67%)	13(100%)	0.7234	0.3947
	1		1	1(2.94%)	0(0%)							1	0(0%)	0(0%)	1(4%)							1	0(0%)	0(0%)	1(8.33%)	0(0%)
S_chr6_137519504_pSer378fs	0	S_chr6_137519504_pSer378fs	0	33(97.06%)	13(100%)	1	1				S_chr6_137519504_pSer378fs	0	12(100%)	10(100%)	24(96%)	1	0.6379				S_chr6_137519504_pSer378fs	0	12(100%)	10(100%)	11(91.67%)	13(100%)	0.7234	0.3947
	1		1	1(2.94%)	0(0%)							1	0(0%)	0(0%)	1(4%)							1	0(0%)	0(0%)	1(8.33%)	0(0%)
S_chr7_116411995_pGlu1012Lys	0	S_chr7_116411995_pGlu1012Lys	0	33(97.06%)	13(100%)	1	1				S_chr7_116411995_pGlu1012Lys	0	12(100%)	10(100%)	24(96%)	1	0.6379				S_chr7_116411995_pGlu1012Lys	0	12(100%)	10(100%)	11(91.67%)	13(100%)	0.7234	0.3947
	1		1	1(2.94%)	0(0%)							1	0(0%)	0(0%)	1(4%)							1	0(0%)	0(0%)	1(8.33%)	0(0%)
S_chr7_116418997_pArg1188Ter	0	S_chr7_116418997_pArg1188Ter	0	33(97.06%)	13(100%)	1	1				S_chr7_116418997_pArg1188Ter	0	12(100%)	10(100%)	24(96%)	1	0.6379				S_chr7_116418997_pArg1188Ter	0	12(100%)	10(100%)	11(91.67%)	13(100%)	0.7234	0.3947
	1		1	1(2.94%)	0(0%)							1	0(0%)	0(0%)	1(4%)							1	0(0%)	0(0%)	1(8.33%)	0(0%)
S_chr7_116937843_pAsp226Asn	0	S_chr7_116937843_pAsp226Asn	0	33(97.06%)	13(100%)	1	1				S_chr7_116937843_pAsp226Asn	0	12(100%)	10(100%)	24(96%)	1	0.6379				S_chr7_116937843_pAsp226Asn	0	12(100%)	10(100%)	11(91.67%)	13(100%)	0.7234	0.3947
	1		1	1(2.94%)	0(0%)							1	0(0%)	0(0%)	1(4%)							1	0(0%)	0(0%)	1(8.33%)	0(0%)
S_chr7_151836311_pAsp4832Asn	0	S_chr7_151836311_pAsp4832Asn	0	33(97.06%)	13(100%)	1	1				S_chr7_151836311_pAsp4832Asn	0	12(100%)	10(100%)	24(96%)	1	0.6379				S_chr7_151836311_pAsp4832Asn	0	12(100%)	10(100%)	11(91.67%)	13(100%)	0.7234	0.3947
	1		1	1(2.94%)	0(0%)							1	0(0%)	0(0%)	1(4%)							1	0(0%)	0(0%)	1(8.33%)	0(0%)
S_chr7_151836323_pArg4828Cys	0	S_chr7_151836323_pArg4828Cys	0	33(97.06%)	13(100%)	1	1				S_chr7_151836323_pArg4828Cys	0	12(100%)	10(100%)	24(96%)	1	0.6379				S_chr7_151836323_pArg4828Cys	0	12(100%)	10(100%)	11(91.67%)	13(100%)	0.7234	0.3947
	1		1	1(2.94%)	0(0%)							1	0(0%)	0(0%)	1(4%)							1	0(0%)	0(0%)	1(8.33%)	0(0%)
S_chr7_151860908_pArg3252Cys	0	S_chr7_151860908_pArg3252Cys	0	32(94.12%)	13(100%)	1	0.9315				S_chr7_151860908_pArg3252Cys	0	12(100%)	10(100%)	23(92%)	1	0.3989				S_chr7_151860908_pArg3252Cys	0	12(100%)	10(100%)	10(83.33%)	13(100%)	0.1637	0.1072
	1		1	2(5.88%)	0(0%)							1	0(0%)	0(0%)	2(8%)							1	0(0%)	0(0%)	2(16.67%)	0(0%)
S_chr7_151884466_pSer1630Leu	0	S_chr7_151884466_pSer1630Leu	0	33(97.06%)	13(100%)	1	1				S_chr7_151884466_pSer1630Leu	0	12(100%)	10(100%)	24(96%)	1	0.6379				S_chr7_151884466_pSer1630Leu	0	12(100%)	10(100%)	11(91.67%)	13(100%)	0.7234	0.3947
	1		1	1(2.94%)	0(0%)							1	0(0%)	0(0%)	1(4%)							1	0(0%)	0(0%)	1(8.33%)	0(0%)
S_chr7_151927021_pCys988Phe	0	S_chr7_151927021_pCys988Phe	0	33(97.06%)	13(100%)	1	1				S_chr7_151927021_pCys988Phe	0	11(91.67%)	10(100%)	25(100%)	0.4681	0.2254				S_chr7_151927021_pCys988Phe	0	11(91.67%)	10(100%)	12(100%)	13(100%)	0.7234	0.3947
	1		1	1(2.94%)	0(0%)							1	1(8.33%)	0(0%)	0(0%)							1	1(8.33%)	0(0%)	0(0%)	0(0%)
S_chr7_151927025_pTyr987His	0	S_chr7_151927025_pTyr987His	0	33(97.06%)	13(100%)	1	1				S_chr7_151927025_pTyr987His	0	12(100%)	10(100%)	24(96%)	1	0.6379				S_chr7_151927025_pTyr987His	0	12(100%)	10(100%)	11(91.67%)	13(100%)	0.7234	0.3947
	1		1	1(2.94%)	0(0%)							1	0(0%)	0(0%)	1(4%)							1	0(0%)	0(0%)	1(8.33%)	0(0%)
S_chr7_151927067_pArg973Gly	0	S_chr7_151927067_pArg973Gly	0	33(97.06%)	13(100%)	1	1				S_chr7_151927067_pArg973Gly	0	11(91.67%)	10(100%)	25(100%)	0.4681	0.2254				S_chr7_151927067_pArg973Gly	0	11(91.67%)	10(100%)	12(100%)	13(100%)	0.7234	0.3947
	1		1	1(2.94%)	0(0%)							1	1(8.33%)	0(0%)	0(0%)							1	1(8.33%)	0(0%)	0(0%)	0(0%)
S_chr7_151932945_pArg909Lys	0	S_chr7_151932945_pArg909Lys	0	34(100%)	11(84.62%)	0.0722	0.1261				S_chr7_151932945_pArg909Lys	0	12(100%)	10(100%)	23(92%)	1	0.3989				S_chr7_151932945_pArg909Lys	0	12(100%)	10(100%)	12(100%)	11(84.62%)	0.2359	0.1409
	1		1	0(0%)	2(15.38%)							1	0(0%)	0(0%)	2(8%)							1	0(0%)	0(0%)	0(0%)	2(15.38%)
S_chr7_151932990_pArg894Gln	0	S_chr7_151932990_pArg894Gln	0	34(100%)	12(92.31%)	0.2766	0.6137				S_chr7_151932990_pArg894Gln	0	12(100%)	10(100%)	24(96%)	1	0.6379				S_chr7_151932990_pArg894Gln	0	12(100%)	10(100%)	12(100%)	12(92.31%)	1	0.445
	1		1	0(0%)	1(7.69%)							1	0(0%)	0(0%)	1(4%)							1	0(0%)	0(0%)	0(0%)	1(7.69%)
S_chr7_151935866_pPro860Ser	0	S_chr7_151935866_pPro860Ser	0	33(97.06%)	12(92.31%)	0.481	1				S_chr7_151935866_pPro860Ser	0	12(100%)	9(90%)	24(96%)	0.445	0.5098				S_chr7_151935866_pPro860Ser	0	12(100%)	9(90%)	12(100%)	12(92.31%)	0.5782	0.5215
	1		1	1(2.94%)	1(7.69%)							1	0(0%)	1(10%)	1(4%)							1	0(0%)	1(10%)	0(0%)	1(7.69%)
S_chr7_151935871_pTrp858Leu	0	S_chr7_151935871_pTrp858Leu	0	34(100%)	12(92.31%)	0.2766	0.6137				S_chr7_151935871_pTrp858Leu	0	12(100%)	10(100%)	24(96%)	1	0.6379				S_chr7_151935871_pTrp858Leu	0	12(100%)	10(100%)	12(100%)	12(92.31%)	1	0.445
	1		1	0(0%)	1(7.69%)							1	0(0%)	0(0%)	1(4%)							1	0(0%)	0(0%)	0(0%)	1(7.69%)
S_chr7_151962134_pCys391Ter	0	S_chr7_151962134_pCys391Ter	0	33(97.06%)	13(100%)	1	1				S_chr7_151962134_pCys391Ter	0	12(100%)	9(90%)	25(100%)	0.2128	0.151				S_chr7_151962134_pCys391Ter	0	12(100%)	9(90%)	12(100%)	13(100%)	0.2128	0.2862
	1		1	1(2.94%)	0(0%)							1	0(0%)	1(10%)	0(0%)							1	0(0%)	1(10%)	0(0%)	0(0%)
S_chr7_151962168_pArg380Leu	0	S_chr7_151962168_pArg380Leu	0	33(97.06%)	13(100%)	1	1				S_chr7_151962168_pArg380Leu	0	12(100%)	9(90%)	25(100%)	0.2128	0.151				S_chr7_151962168_pArg380Leu	0	12(100%)	9(90%)	12(100%)	13(100%)	0.2128	0.2862
	1		1	1(2.94%)	0(0%)							1	0(0%)	1(10%)	0(0%)							1	0(0%)	1(10%)	0(0%)	0(0%)
S_chr7_151970792_pArg337Lys	0	S_chr7_151970792_pArg337Lys	0	33(97.06%)	13(100%)	1	1				S_chr7_151970792_pArg337Lys	0	12(100%)	10(100%)	24(96%)	1	0.6379				S_chr7_151970792_pArg337Lys	0	12(100%)	10(100%)	11(91.67%)	13(100%)	0.7234	0.3947
	1		1	1(2.94%)	0(0%)							1	0(0%)	0(0%)	1(4%)							1	0(0%)	0(0%)	1(8.33%)	0(0%)
S_chr7_151970859_pGly315Ser	0	S_chr7_151970859_pGly315Ser	0	33(97.06%)	13(100%)	1	1				S_chr7_151970859_pGly315Ser	0	12(100%)	9(90%)	25(100%)	0.2128	0.151				S_chr7_151970859_pGly315Ser	0	12(100%)	9(90%)	12(100%)	13(100%)	0.2128	0.2862
	1		1	1(2.94%)	0(0%)							1	0(0%)	1(10%)	0(0%)							1	0(0%)	1(10%)	0(0%)	0(0%)
S_chr7_151970877_pPro309Ser	0	S_chr7_151970877_pPro309Ser	0	34(100%)	12(92.31%)	0.2766	0.6137				S_chr7_151970877_pPro309Ser	0	12(100%)	10(100%)	24(96%)	1	0.6379				S_chr7_151970877_pPro309Ser	0	12(100%)	10(100%)	12(100%)	12(92.31%)	1	0.445
	1		1	0(0%)	1(7.69%)							1	0(0%)	0(0%)	1(4%)							1	0(0%)	0(0%)	0(0%)	1(7.69%)
S_chr7_152012244_pArg190Gln	0	S_chr7_152012244_pArg190Gln	0	32(94.12%)	13(100%)	1	0.9315				S_chr7_152012244_pArg190Gln	0	12(100%)	10(100%)	23(92%)	1	0.3989				S_chr7_152012244_pArg190Gln	0	12(100%)	10(100%)	10(83.33%)	13(100%)	0.1637	0.1072
	1		1	2(5.88%)	0(0%)							1	0(0%)	0(0%)	2(8%)							1	0(0%)	0(0%)	2(16.67%)	0(0%)
S_chr7_152027825_splicesite_5	0	S_chr7_152027825_splicesite_5	0	33(97.06%)	13(100%)	1	1				S_chr7_152027825_splicesite_5	0	12(100%)	10(100%)	24(96%)	1	0.6379				S_chr7_152027825_splicesite_5	0	12(100%)	10(100%)	11(91.67%)	13(100%)	0.7234	0.3947
	1		1	1(2.94%)	0(0%)							1	0(0%)	0(0%)	1(4%)							1	0(0%)	0(0%)	1(8.33%)	0(0%)
S_chr7_152055755_pArg56Gln	0	S_chr7_152055755_pArg56Gln	0	33(97.06%)	13(100%)	1	1				S_chr7_152055755_pArg56Gln	0	12(100%)	10(100%)	24(96%)	1	0.6379				S_chr7_152055755_pArg56Gln	0	12(100%)	10(100%)	11(91.67%)	13(100%)	0.7234	0.3947
	1		1	1(2.94%)	0(0%)							1	0(0%)	0(0%)	1(4%)							1	0(0%)	0(0%)	1(8.33%)	0(0%)
S_chr7_43436461_pArg202Trp	0	S_chr7_43436461_pArg202Trp	0	33(97.06%)	13(100%)	1	1				S_chr7_43436461_pArg202Trp	0	12(100%)	10(100%)	24(96%)	1	0.6379				S_chr7_43436461_pArg202Trp	0	12(100%)	10(100%)	11(91.67%)	13(100%)	0.7234	0.3947
	1		1	1(2.94%)	0(0%)							1	0(0%)	0(0%)	1(4%)							1	0(0%)	0(0%)	1(8.33%)	0(0%)
S_chr7_43477705_pSer302Ter	0	S_chr7_43477705_pSer302Ter	0	33(97.06%)	13(100%)	1	1				S_chr7_43477705_pSer302Ter	0	12(100%)	10(100%)	24(96%)	1	0.6379				S_chr7_43477705_pSer302Ter	0	12(100%)	10(100%)	11(91.67%)	13(100%)	0.7234	0.3947
	1		1	1(2.94%)	0(0%)							1	0(0%)	0(0%)	1(4%)							1	0(0%)	0(0%)	1(8.33%)	0(0%)
S_chr7_43483861_pIle364Phe	0	S_chr7_43483861_pIle364Phe	0	33(97.06%)	13(100%)	1	1				S_chr7_43483861_pIle364Phe	0	12(100%)	10(100%)	24(96%)	1	0.6379				S_chr7_43483861_pIle364Phe	0	12(100%)	10(100%)	11(91.67%)	13(100%)	0.7234	0.3947
	1		1	1(2.94%)	0(0%)							1	0(0%)	0(0%)	1(4%)							1	0(0%)	0(0%)	1(8.33%)	0(0%)
S_chr7_43483981_pGly404Arg	0	S_chr7_43483981_pGly404Arg	0	33(97.06%)	13(100%)	1	1				S_chr7_43483981_pGly404Arg	0	12(100%)	9(90%)	25(100%)	0.2128	0.151				S_chr7_43483981_pGly404Arg	0	12(100%)	9(90%)	12(100%)	13(100%)	0.2128	0.2862
	1		1	1(2.94%)	0(0%)							1	0(0%)	1(10%)	0(0%)							1	0(0%)	1(10%)	0(0%)	0(0%)
S_chr7_43484921_pThr717Met	0	S_chr7_43484921_pThr717Met	0	33(97.06%)	13(100%)	1	1				S_chr7_43484921_pThr717Met	0	12(100%)	10(100%)	24(96%)	1	0.6379				S_chr7_43484921_pThr717Met	0	12(100%)	10(100%)	11(91.67%)	13(100%)	0.7234	0.3947
	1		1	1(2.94%)	0(0%)							1	0(0%)	0(0%)	1(4%)							1	0(0%)	0(0%)	1(8.33%)	0(0%)
S_chr7_43495970_pArg859Cys	0	S_chr7_43495970_pArg859Cys	0	33(97.06%)	13(100%)	1	1				S_chr7_43495970_pArg859Cys	0	12(100%)	10(100%)	24(96%)	1	0.6379				S_chr7_43495970_pArg859Cys	0	12(100%)	10(100%)	11(91.67%)	13(100%)	0.7234	0.3947
	1		1	1(2.94%)	0(0%)							1	0(0%)	0(0%)	1(4%)							1	0(0%)	0(0%)	1(8.33%)	0(0%)
S_chr7_55259485_pPro848Gln	0	S_chr7_55259485_pPro848Gln	0	33(97.06%)	13(100%)	1	1				S_chr7_55259485_pPro848Gln	0	12(100%)	10(100%)	24(96%)	1	0.6379				S_chr7_55259485_pPro848Gln	0	12(100%)	10(100%)	11(91.67%)	13(100%)	0.7234	0.3947
	1		1	1(2.94%)	0(0%)							1	0(0%)	0(0%)	1(4%)							1	0(0%)	0(0%)	1(8.33%)	0(0%)
S_chr7_6026525_pSer624Phe	0	S_chr7_6026525_pSer624Phe	0	33(97.06%)	13(100%)	1	1				S_chr7_6026525_pSer624Phe	0	12(100%)	10(100%)	24(96%)	1	0.6379				S_chr7_6026525_pSer624Phe	0	12(100%)	10(100%)	11(91.67%)	13(100%)	0.7234	0.3947
	1		1	1(2.94%)	0(0%)							1	0(0%)	0(0%)	1(4%)							1	0(0%)	0(0%)	1(8.33%)	0(0%)
S_chr8_38274849_pAsn577Lys	0	S_chr8_38274849_pAsn577Lys	0	33(97.06%)	13(100%)	1	1				S_chr8_38274849_pAsn577Lys	0	12(100%)	9(90%)	25(100%)	0.2128	0.151				S_chr8_38274849_pAsn577Lys	0	12(100%)	9(90%)	12(100%)	13(100%)	0.2128	0.2862
	1		1	1(2.94%)	0(0%)							1	0(0%)	1(10%)	0(0%)							1	0(0%)	1(10%)	0(0%)	0(0%)
S_chr9_101891287_pPro83Leu	0	S_chr9_101891287_pPro83Leu	0	33(97.06%)	13(100%)	1	1				S_chr9_101891287_pPro83Leu	0	12(100%)	10(100%)	24(96%)	1	0.6379				S_chr9_101891287_pPro83Leu	0	12(100%)	10(100%)	11(91.67%)	13(100%)	0.7234	0.3947
	1		1	1(2.94%)	0(0%)							1	0(0%)	0(0%)	1(4%)							1	0(0%)	0(0%)	1(8.33%)	0(0%)
S_chr9_101908873_pArg413Ter	0	S_chr9_101908873_pArg413Ter	0	33(97.06%)	13(100%)	1	1				S_chr9_101908873_pArg413Ter	0	12(100%)	10(100%)	24(96%)	1	0.6379				S_chr9_101908873_pArg413Ter	0	12(100%)	10(100%)	11(91.67%)	13(100%)	0.7234	0.3947
	1		1	1(2.94%)	0(0%)							1	0(0%)	0(0%)	1(4%)							1	0(0%)	0(0%)	1(8.33%)	0(0%)
S_chr9_133729510_pArg66Cys	0	S_chr9_133729510_pArg66Cys	0	33(97.06%)	13(100%)	1	1				S_chr9_133729510_pArg66Cys	0	12(100%)	10(100%)	24(96%)	1	0.6379				S_chr9_133729510_pArg66Cys	0	12(100%)	10(100%)	11(91.67%)	13(100%)	0.7234	0.3947
	1		1	1(2.94%)	0(0%)							1	0(0%)	0(0%)	1(4%)							1	0(0%)	0(0%)	1(8.33%)	0(0%)
S_chr9_139399363_pArg1594Trp	0	S_chr9_139399363_pArg1594Trp	0	33(97.06%)	13(100%)	1	1				S_chr9_139399363_pArg1594Trp	0	12(100%)	10(100%)	24(96%)	1	0.6379				S_chr9_139399363_pArg1594Trp	0	12(100%)	10(100%)	11(91.67%)	13(100%)	0.7234	0.3947
	1		1	1(2.94%)	0(0%)							1	0(0%)	0(0%)	1(4%)							1	0(0%)	0(0%)	1(8.33%)	0(0%)
S_chr9_5029900_pArg115Ile	0	S_chr9_5029900_pArg115Ile	0	33(97.06%)	13(100%)	1	1				S_chr9_5029900_pArg115Ile	0	12(100%)	10(100%)	24(96%)	1	0.6379				S_chr9_5029900_pArg115Ile	0	12(100%)	10(100%)	11(91.67%)	13(100%)	0.7234	0.3947
	1		1	1(2.94%)	0(0%)							1	0(0%)	0(0%)	1(4%)							1	0(0%)	0(0%)	1(8.33%)	0(0%)
S_chr9_5054592_pArg215Gln	0	S_chr9_5054592_pArg215Gln	0	33(97.06%)	13(100%)	1	1				S_chr9_5054592_pArg215Gln	0	12(100%)	10(100%)	24(96%)	1	0.6379				S_chr9_5054592_pArg215Gln	0	12(100%)	10(100%)	11(91.67%)	13(100%)	0.7234	0.3947
	1		1	1(2.94%)	0(0%)							1	0(0%)	0(0%)	1(4%)							1	0(0%)	0(0%)	1(8.33%)	0(0%)
S_chr9_5066739_pArg426Ter	0	S_chr9_5066739_pArg426Ter	0	33(97.06%)	13(100%)	1	1				S_chr9_5066739_pArg426Ter	0	12(100%)	10(100%)	24(96%)	1	0.6379				S_chr9_5066739_pArg426Ter	0	12(100%)	10(100%)	11(91.67%)	13(100%)	0.7234	0.3947
	1		1	1(2.94%)	0(0%)							1	0(0%)	0(0%)	1(4%)							1	0(0%)	0(0%)	1(8.33%)	0(0%)
S_chr9_8341772_pArg1623Ile	0	S_chr9_8341772_pArg1623Ile	0	33(97.06%)	13(100%)	1	1				S_chr9_8341772_pArg1623Ile	0	12(100%)	10(100%)	24(96%)	1	0.6379				S_chr9_8341772_pArg1623Ile	0	12(100%)	10(100%)	11(91.67%)	13(100%)	0.7234	0.3947
	1		1	1(2.94%)	0(0%)							1	0(0%)	0(0%)	1(4%)							1	0(0%)	0(0%)	1(8.33%)	0(0%)
S_chr9_8518099_pSer431Leu	0	S_chr9_8518099_pSer431Leu	0	33(97.06%)	13(100%)	1	1				S_chr9_8518099_pSer431Leu	0	12(100%)	10(100%)	24(96%)	1	0.6379				S_chr9_8518099_pSer431Leu	0	12(100%)	10(100%)	11(91.67%)	13(100%)	0.7234	0.3947
	1		1	1(2.94%)	0(0%)							1	0(0%)	0(0%)	1(4%)							1	0(0%)	0(0%)	1(8.33%)	0(0%)
S_chr9_8518190_pArg401Trp	0	S_chr9_8518190_pArg401Trp	0	33(97.06%)	13(100%)	1	1				S_chr9_8518190_pArg401Trp	0	12(100%)	10(100%)	24(96%)	1	0.6379				S_chr9_8518190_pArg401Trp	0	12(100%)	10(100%)	11(91.67%)	13(100%)	0.7234	0.3947
	1		1	1(2.94%)	0(0%)							1	0(0%)	0(0%)	1(4%)							1	0(0%)	0(0%)	1(8.33%)	0(0%)
S_chr9_87636204_pArg790Gln	0	S_chr9_87636204_pArg790Gln	0	33(97.06%)	13(100%)	1	1				S_chr9_87636204_pArg790Gln	0	12(100%)	10(100%)	24(96%)	1	0.6379				S_chr9_87636204_pArg790Gln	0	12(100%)	10(100%)	11(91.67%)	13(100%)	0.7234	0.3947
	1		1	1(2.94%)	0(0%)							1	0(0%)	0(0%)	1(4%)							1	0(0%)	0(0%)	1(8.33%)	0(0%)
S_chrX_147743605_pLys119Asn	0	S_chrX_147743605_pLys119Asn	0	33(97.06%)	13(100%)	1	1				S_chrX_147743605_pLys119Asn	0	12(100%)	10(100%)	24(96%)	1	0.6379				S_chrX_147743605_pLys119Asn	0	12(100%)	10(100%)	11(91.67%)	13(100%)	0.7234	0.3947
	1		1	1(2.94%)	0(0%)							1	0(0%)	0(0%)	1(4%)							1	0(0%)	0(0%)	1(8.33%)	0(0%)
S_chrX_148037121_intronic	0	S_chrX_148037121_intronic	0	33(97.06%)	13(100%)	1	1				S_chrX_148037121_intronic	0	12(100%)	10(100%)	24(96%)	1	0.6379				S_chrX_148037121_intronic	0	12(100%)	10(100%)	11(91.67%)	13(100%)	0.7234	0.3947
	1		1	1(2.94%)	0(0%)							1	0(0%)	0(0%)	1(4%)							1	0(0%)	0(0%)	1(8.33%)	0(0%)
S_chrX_148037203_pSer543Tyr	0	S_chrX_148037203_pSer543Tyr	0	33(97.06%)	13(100%)	1	1				S_chrX_148037203_pSer543Tyr	0	12(100%)	10(100%)	24(96%)	1	0.6379				S_chrX_148037203_pSer543Tyr	0	12(100%)	10(100%)	11(91.67%)	13(100%)	0.7234	0.3947
	1		1	1(2.94%)	0(0%)							1	0(0%)	0(0%)	1(4%)							1	0(0%)	0(0%)	1(8.33%)	0(0%)
S_chrX_148037480_pGlu635Asp	0	S_chrX_148037480_pGlu635Asp	0	33(97.06%)	13(100%)	1	1				S_chrX_148037480_pGlu635Asp	0	12(100%)	10(100%)	24(96%)	1	0.6379				S_chrX_148037480_pGlu635Asp	0	12(100%)	10(100%)	11(91.67%)	13(100%)	0.7234	0.3947
	1		1	1(2.94%)	0(0%)							1	0(0%)	0(0%)	1(4%)							1	0(0%)	0(0%)	1(8.33%)	0(0%)
S_chrX_148069054_pAsp1261Asn	0	S_chrX_148069054_pAsp1261Asn	0	33(97.06%)	13(100%)	1	1				S_chrX_148069054_pAsp1261Asn	0	12(100%)	10(100%)	24(96%)	1	0.6379				S_chrX_148069054_pAsp1261Asn	0	12(100%)	10(100%)	11(91.67%)	13(100%)	0.7234	0.3947
	1		1	1(2.94%)	0(0%)							1	0(0%)	0(0%)	1(4%)							1	0(0%)	0(0%)	1(8.33%)	0(0%)
S_chrX_63411643_pPhe508Leu	0	S_chrX_63411643_pPhe508Leu	0	33(97.06%)	13(100%)	1	1				S_chrX_63411643_pPhe508Leu	0	12(100%)	10(100%)	24(96%)	1	0.6379				S_chrX_63411643_pPhe508Leu	0	12(100%)	10(100%)	11(91.67%)	13(100%)	0.7234	0.3947
	1		1	1(2.94%)	0(0%)							1	0(0%)	0(0%)	1(4%)							1	0(0%)	0(0%)	1(8.33%)	0(0%)
S_MTOR_mis	0	S_MTOR_mis	0	31(91.18%)	12(92.31%)	1	1				S_MTOR_mis	0	12(100%)	10(100%)	21(84%)	0.1596	0.1461				S_MTOR_mis	0	12(100%)	10(100%)	9(75%)	12(92.31%)	0.138	0.1001
	1		1	3(8.82%)	1(7.69%)							1	0(0%)	0(0%)	4(16%)							1	0(0%)	0(0%)	3(25%)	1(7.69%)
X_MTOR_ter	0	X_MTOR_ter	0	33(97.06%)	13(100%)	1	1				X_MTOR_ter	0	12(100%)	10(100%)	24(96%)	1	0.6379				X_MTOR_ter	0	12(100%)	10(100%)	11(91.67%)	13(100%)	0.7234	0.3947
	1		1	1(2.94%)	0(0%)							1	0(0%)	0(0%)	1(4%)							1	0(0%)	0(0%)	1(8.33%)	0(0%)
X_MTOR_all	0	X_MTOR_all	0	31(91.18%)	12(92.31%)	1	0.8058				X_MTOR_all	0	12(100%)	10(100%)	21(84%)	0.6863	0.427				X_MTOR_all	0	12(100%)	10(100%)	9(75%)	12(92.31%)	0.3506	0.3325
	1		1	2(5.88%)	1(7.69%)							1	0(0%)	0(0%)	3(12%)							1	0(0%)	0(0%)	2(16.67%)	1(7.69%)
	2		2	1(2.94%)	0(0%)							2	0(0%)	0(0%)	1(4%)							2	0(0%)	0(0%)	1(8.33%)	0(0%)
S_NRAS_allmis	0	S_NRAS_allmis	0	33(97.06%)	13(100%)	1	1				S_NRAS_allmis	0	12(100%)	10(100%)	24(96%)	1	0.6379				S_NRAS_allmis	0	12(100%)	10(100%)	11(91.67%)	13(100%)	0.7234	0.3947
	1		1	1(2.94%)	0(0%)							1	0(0%)	0(0%)	1(4%)							1	0(0%)	0(0%)	1(8.33%)	0(0%)
S_VTCN1_allmis	0	S_VTCN1_allmis	0	33(97.06%)	13(100%)	1	1				S_VTCN1_allmis	0	12(100%)	10(100%)	24(96%)	1	0.6379				S_VTCN1_allmis	0	12(100%)	10(100%)	11(91.67%)	13(100%)	0.7234	0.3947
	1		1	1(2.94%)	0(0%)							1	0(0%)	0(0%)	1(4%)							1	0(0%)	0(0%)	1(8.33%)	0(0%)
S_ABL2_allmis	0	S_ABL2_allmis	0	31(91.18%)	13(100%)	0.5502	0.66				S_ABL2_allmis	0	12(100%)	8(80%)	24(96%)	0.1644	0.125				S_ABL2_allmis	0	12(100%)	8(80%)	11(91.67%)	13(100%)	0.1188	0.1805
	1		1	3(8.82%)	0(0%)							1	0(0%)	2(20%)	1(4%)							1	0(0%)	2(20%)	1(8.33%)	0(0%)
S_ENAH_all	0	S_ENAH_all	0	32(94.12%)	13(100%)	1	0.9315				S_ENAH_all	0	12(100%)	10(100%)	23(92%)	1	0.3989				S_ENAH_all	0	12(100%)	10(100%)	10(83.33%)	13(100%)	0.1637	0.1072
	1		1	2(5.88%)	0(0%)							1	0(0%)	0(0%)	2(8%)							1	0(0%)	0(0%)	2(16.67%)	0(0%)
S_ENAH_mis	0	S_ENAH_mis	0	33(97.06%)	13(100%)	1	1				S_ENAH_mis	0	12(100%)	10(100%)	24(96%)	1	0.6379				S_ENAH_mis	0	12(100%)	10(100%)	11(91.67%)	13(100%)	0.7234	0.3947
	1		1	1(2.94%)	0(0%)							1	0(0%)	0(0%)	1(4%)							1	0(0%)	0(0%)	1(8.33%)	0(0%)
S_ENAH_ter	0	S_ENAH_ter	0	33(97.06%)	13(100%)	1	1				S_ENAH_ter	0	12(100%)	10(100%)	24(96%)	1	0.6379				S_ENAH_ter	0	12(100%)	10(100%)	11(91.67%)	13(100%)	0.7234	0.3947
	1		1	1(2.94%)	0(0%)							1	0(0%)	0(0%)	1(4%)							1	0(0%)	0(0%)	1(8.33%)	0(0%)
S_ARID1A_all	0	S_ARID1A_all	0	26(76.47%)	13(100%)	0.2187	0.1583				S_ARID1A_all	0	10(83.33%)	8(80%)	21(84%)	0.9303	0.8723				S_ARID1A_all	0	10(83.33%)	8(80%)	8(66.67%)	13(100%)	0.2531	0.347
	1		1	7(20.59%)	0(0%)							1	2(16.67%)	2(20%)	3(12%)							1	2(16.67%)	2(20%)	3(25%)	0(0%)
	2		2	1(2.94%)	0(0%)							2	0(0%)	0(0%)	1(4%)							2	0(0%)	0(0%)	1(8.33%)	0(0%)
S_ARID1A_ter	0	S_ARID1A_ter	0	28(82.35%)	13(100%)	0.4947	0.2685				S_ARID1A_ter	0	11(91.67%)	9(90%)	21(84%)	1	0.9016				S_ARID1A_ter	0	11(91.67%)	9(90%)	8(66.67%)	13(100%)	0.1996	0.2729
	1		1	5(14.71%)	0(0%)							1	1(8.33%)	1(10%)	3(12%)							1	1(8.33%)	1(10%)	3(25%)	0(0%)
	2		2	1(2.94%)	0(0%)							2	0(0%)	0(0%)	1(4%)							2	0(0%)	0(0%)	1(8.33%)	0(0%)
S_ARID1A_fs	0	S_ARID1A_fs	0	32(94.12%)	13(100%)	1	0.9315				S_ARID1A_fs	0	11(91.67%)	9(90%)	25(100%)	0.2137	0.2996				S_ARID1A_fs	0	11(91.67%)	9(90%)	12(100%)	13(100%)	0.4579	0.4916
	1		1	2(5.88%)	0(0%)							1	1(8.33%)	1(10%)	0(0%)							1	1(8.33%)	1(10%)	0(0%)	0(0%)
S_PIK3R3_allmis	0	S_PIK3R3_allmis	0	33(97.06%)	13(100%)	1	1				S_PIK3R3_allmis	0	12(100%)	9(90%)	25(100%)	0.2128	0.151				S_PIK3R3_allmis	0	12(100%)	9(90%)	12(100%)	13(100%)	0.2128	0.2862
	1		1	1(2.94%)	0(0%)							1	0(0%)	1(10%)	0(0%)							1	0(0%)	1(10%)	0(0%)	0(0%)
S_RPL22_all	0	S_RPL22_all	0	31(91.18%)	13(100%)	0.5502	0.66				S_RPL22_all	0	12(100%)	9(90%)	23(92%)	0.778	0.5637				S_RPL22_all	0	12(100%)	9(90%)	10(83.33%)	13(100%)	0.2363	0.2564
	1		1	3(8.82%)	0(0%)							1	0(0%)	1(10%)	2(8%)							1	0(0%)	1(10%)	2(16.67%)	0(0%)
S_RPL22_mis	0	S_RPL22_mis	0	33(97.06%)	13(100%)	1	1				S_RPL22_mis	0	12(100%)	10(100%)	24(96%)	1	0.6379				S_RPL22_mis	0	12(100%)	10(100%)	11(91.67%)	13(100%)	0.7234	0.3947
	1		1	1(2.94%)	0(0%)							1	0(0%)	0(0%)	1(4%)							1	0(0%)	0(0%)	1(8.33%)	0(0%)
S_RPL22_fs	0	S_RPL22_fs	0	32(94.12%)	13(100%)	1	0.9315				S_RPL22_fs	0	12(100%)	9(90%)	24(96%)	0.445	0.5098				S_RPL22_fs	0	12(100%)	9(90%)	11(91.67%)	13(100%)	0.4579	0.4916
	1		1	2(5.88%)	0(0%)							1	0(0%)	1(10%)	1(4%)							1	0(0%)	1(10%)	1(8.33%)	0(0%)
S_JAK1_all	0	S_JAK1_all	0	30(88.24%)	13(100%)	1	0.4335				S_JAK1_all	0	11(91.67%)	9(90%)	23(92%)	0.7003	0.7006				S_JAK1_all	0	11(91.67%)	9(90%)	10(83.33%)	13(100%)	0.5872	0.6204
	1		1	2(5.88%)	0(0%)							1	1(8.33%)	0(0%)	1(4%)							1	1(8.33%)	0(0%)	1(8.33%)	0(0%)
	2		2	2(5.88%)	0(0%)							2	0(0%)	1(10%)	1(4%)							2	0(0%)	1(10%)	1(8.33%)	0(0%)
S_JAK1_fs	0	S_JAK1_fs	0	32(94.12%)	13(100%)	1	0.6708				S_JAK1_fs	0	11(91.67%)	9(90%)	25(100%)	0.1526	0.1515				S_JAK1_fs	0	11(91.67%)	9(90%)	12(100%)	13(100%)	0.2636	0.3476
	1		1	1(2.94%)	0(0%)							1	1(8.33%)	0(0%)	0(0%)							1	1(8.33%)	0(0%)	0(0%)	0(0%)
	2		2	1(2.94%)	0(0%)							2	0(0%)	1(10%)	0(0%)							2	0(0%)	1(10%)	0(0%)	0(0%)
S_JAK1_splice	0	S_JAK1_splice	0	33(97.06%)	13(100%)	1	1				S_JAK1_splice	0	12(100%)	10(100%)	24(96%)	1	0.6379				S_JAK1_splice	0	12(100%)	10(100%)	11(91.67%)	13(100%)	0.7234	0.3947
	1		1	1(2.94%)	0(0%)							1	0(0%)	0(0%)	1(4%)							1	0(0%)	0(0%)	1(8.33%)	0(0%)
S_JAK1_mis	0	S_JAK1_mis	0	33(97.06%)	13(100%)	1	1				S_JAK1_mis	0	12(100%)	10(100%)	24(96%)	1	0.6379				S_JAK1_mis	0	12(100%)	10(100%)	11(91.67%)	13(100%)	0.7234	0.3947
	2		2	1(2.94%)	0(0%)							2	0(0%)	0(0%)	1(4%)							2	0(0%)	0(0%)	1(8.33%)	0(0%)
S_IFI44_all	0	S_IFI44_all	0	32(94.12%)	13(100%)	1	0.6708				S_IFI44_all	0	12(100%)	10(100%)	23(92%)	1	0.7655				S_IFI44_all	0	12(100%)	10(100%)	10(83.33%)	13(100%)	0.506	0.4129
	1		1	1(2.94%)	0(0%)							1	0(0%)	0(0%)	1(4%)							1	0(0%)	0(0%)	1(8.33%)	0(0%)
	2		2	1(2.94%)	0(0%)							2	0(0%)	0(0%)	1(4%)							2	0(0%)	0(0%)	1(8.33%)	0(0%)
S_IFI44_mis	0	S_IFI44_mis	0	33(97.06%)	13(100%)	1	1				S_IFI44_mis	0	12(100%)	10(100%)	24(96%)	1	0.6379				S_IFI44_mis	0	12(100%)	10(100%)	11(91.67%)	13(100%)	0.7234	0.3947
	1		1	1(2.94%)	0(0%)							1	0(0%)	0(0%)	1(4%)							1	0(0%)	0(0%)	1(8.33%)	0(0%)
S_IFI44_ter	0	S_IFI44_ter	0	32(94.12%)	13(100%)	1	0.9315				S_IFI44_ter	0	12(100%)	10(100%)	23(92%)	1	0.3989				S_IFI44_ter	0	12(100%)	10(100%)	10(83.33%)	13(100%)	0.1637	0.1072
	1		1	2(5.88%)	0(0%)							1	0(0%)	0(0%)	2(8%)							1	0(0%)	0(0%)	2(16.67%)	0(0%)
S_FGFR2_all	0	S_FGFR2_all	0	29(85.29%)	13(100%)	0.3027	0.3504				S_FGFR2_all	0	11(91.67%)	8(80%)	23(92%)	0.691	0.5565				S_FGFR2_all	0	11(91.67%)	8(80%)	10(83.33%)	13(100%)	0.3925	0.3923
	1		1	5(14.71%)	0(0%)							1	1(8.33%)	2(20%)	2(8%)							1	1(8.33%)	2(20%)	2(16.67%)	0(0%)
S_FGFR2_fs	0	S_FGFR2_fs	0	33(97.06%)	13(100%)	1	1				S_FGFR2_fs	0	12(100%)	10(100%)	24(96%)	1	0.6379				S_FGFR2_fs	0	12(100%)	10(100%)	11(91.67%)	13(100%)	0.7234	0.3947
	1		1	1(2.94%)	0(0%)							1	0(0%)	0(0%)	1(4%)							1	0(0%)	0(0%)	1(8.33%)	0(0%)
S_FGFR2_mis	0	S_FGFR2_mis	0	31(91.18%)	13(100%)	0.5502	0.66				S_FGFR2_mis	0	11(91.67%)	9(90%)	24(96%)	0.778	0.7661				S_FGFR2_mis	0	11(91.67%)	9(90%)	11(91.67%)	13(100%)	0.6921	0.7391
	1		1	3(8.82%)	0(0%)							1	1(8.33%)	1(10%)	1(4%)							1	1(8.33%)	1(10%)	1(8.33%)	0(0%)
S_KIF5B_all	0	S_KIF5B_all	0	32(94.12%)	13(100%)	1	0.9315				S_KIF5B_all	0	11(91.67%)	10(100%)	24(96%)	1	0.6255				S_KIF5B_all	0	11(91.67%)	10(100%)	11(91.67%)	13(100%)	0.7114	0.572
	1		1	2(5.88%)	0(0%)							1	1(8.33%)	0(0%)	1(4%)							1	1(8.33%)	0(0%)	1(8.33%)	0(0%)
S_KIF5B_fs	0	S_KIF5B_fs	0	33(97.06%)	13(100%)	1	1				S_KIF5B_fs	0	11(91.67%)	10(100%)	25(100%)	0.4681	0.2254				S_KIF5B_fs	0	11(91.67%)	10(100%)	12(100%)	13(100%)	0.7234	0.3947
	1		1	1(2.94%)	0(0%)							1	1(8.33%)	0(0%)	0(0%)							1	1(8.33%)	0(0%)	0(0%)	0(0%)
S_KIF5B_ter	0	S_KIF5B_ter	0	33(97.06%)	13(100%)	1	1				S_KIF5B_ter	0	12(100%)	10(100%)	24(96%)	1	0.6379				S_KIF5B_ter	0	12(100%)	10(100%)	11(91.67%)	13(100%)	0.7234	0.3947
	1		1	1(2.94%)	0(0%)							1	0(0%)	0(0%)	1(4%)							1	0(0%)	0(0%)	1(8.33%)	0(0%)
S_RET_allmis	0	S_RET_allmis	0	33(97.06%)	13(100%)	1	1				S_RET_allmis	0	12(100%)	10(100%)	24(96%)	1	0.6379				S_RET_allmis	0	12(100%)	10(100%)	11(91.67%)	13(100%)	0.7234	0.3947
	1		1	1(2.94%)	0(0%)							1	0(0%)	0(0%)	1(4%)							1	0(0%)	0(0%)	1(8.33%)	0(0%)
S_PTEN_all	0	S_PTEN_all	0	7(20.59%)	11(84.62%)	0.0016	0.0017				S_PTEN_all	0	2(16.67%)	3(30%)	13(52%)	0.0933	0.0943				S_PTEN_all	0	2(16.67%)	3(30%)	2(16.67%)	11(84.62%)	0.0017	0.0015
	1		1	10(29.41%)	2(15.38%)							1	6(50%)	2(20%)	4(16%)							1	6(50%)	2(20%)	2(16.67%)	2(15.38%)
	2		2	9(26.47%)	0(0%)							2	3(25%)	4(40%)	2(8%)							2	3(25%)	4(40%)	2(16.67%)	0(0%)
	3		3	5(14.71%)	0(0%)							3	1(8.33%)	1(10%)	3(12%)							3	1(8.33%)	1(10%)	3(25%)	0(0%)
	4		4	3(8.82%)	0(0%)							4	0(0%)	0(0%)	3(12%)							4	0(0%)	0(0%)	3(25%)	0(0%)
S_PTEN_mis	0	S_PTEN_mis	0	18(52.94%)	12(92.31%)	0.1276	0.0842				S_PTEN_mis	0	7(58.33%)	7(70%)	16(64%)	0.4098	0.3333				S_PTEN_mis	0	7(58.33%)	7(70%)	4(33.33%)	12(92.31%)	0.011	0.0086
	1		1	7(20.59%)	1(7.69%)							1	4(33.33%)	2(20%)	2(8%)							1	4(33.33%)	2(20%)	1(8.33%)	1(7.69%)
	2		2	5(14.71%)	0(0%)							2	1(8.33%)	1(10%)	3(12%)							2	1(8.33%)	1(10%)	3(25%)	0(0%)
	3		3	4(11.76%)	0(0%)							3	0(0%)	0(0%)	4(16%)							3	0(0%)	0(0%)	4(33.33%)	0(0%)
S_PTEN_ter	0	S_PTEN_ter	0	26(76.47%)	13(100%)	0.2187	0.1583				S_PTEN_ter	0	11(91.67%)	8(80%)	20(80%)	0.8706	0.8144				S_PTEN_ter	0	11(91.67%)	8(80%)	7(58.33%)	13(100%)	0.0601	0.1441
	1		1	7(20.59%)	0(0%)							1	1(8.33%)	2(20%)	4(16%)							1	1(8.33%)	2(20%)	4(33.33%)	0(0%)
	2		2	1(2.94%)	0(0%)							2	0(0%)	0(0%)	1(4%)							2	0(0%)	0(0%)	1(8.33%)	0(0%)
S_PTEN_splice	0	S_PTEN_splice	0	30(88.24%)	13(100%)	0.5639	0.4786				S_PTEN_splice	0	9(75%)	9(90%)	25(100%)	0.0244	0.0379				S_PTEN_splice	0	9(75%)	9(90%)	12(100%)	13(100%)	0.0603	0.0879
	1		1	4(11.76%)	0(0%)							1	3(25%)	1(10%)	0(0%)							1	3(25%)	1(10%)	0(0%)	0(0%)
S_PTEN_fs	0	S_PTEN_fs	0	23(67.65%)	12(92.31%)	0.2964	0.2132				S_PTEN_fs	0	8(66.67%)	5(50%)	22(88%)	0.0717	0.1609				S_PTEN_fs	0	8(66.67%)	5(50%)	10(83.33%)	12(92.31%)	0.2498	0.3334
	1		1	9(26.47%)	1(7.69%)							1	3(25%)	4(40%)	3(12%)							1	3(25%)	4(40%)	2(16.67%)	1(7.69%)
	2		2	2(5.88%)	0(0%)							2	1(8.33%)	1(10%)	0(0%)							2	1(8.33%)	1(10%)	0(0%)	0(0%)
S_ATM_all	0	S_ATM_all	0	28(82.35%)	13(100%)	1	0.7568				S_ATM_all	0	11(91.67%)	10(100%)	20(80%)	1	0.9052				S_ATM_all	0	11(91.67%)	10(100%)	7(58.33%)	13(100%)	0.2083	0.4379
	1		1	2(5.88%)	0(0%)							1	1(8.33%)	0(0%)	1(4%)							1	1(8.33%)	0(0%)	1(8.33%)	0(0%)
	2		2	1(2.94%)	0(0%)							2	0(0%)	0(0%)	1(4%)							2	0(0%)	0(0%)	1(8.33%)	0(0%)
	3		3	1(2.94%)	0(0%)							3	0(0%)	0(0%)	1(4%)							3	0(0%)	0(0%)	1(8.33%)	0(0%)
	4		4	1(2.94%)	0(0%)							4	0(0%)	0(0%)	1(4%)							4	0(0%)	0(0%)	1(8.33%)	0(0%)
	5		5	1(2.94%)	0(0%)							5	0(0%)	0(0%)	1(4%)							5	0(0%)	0(0%)	1(8.33%)	0(0%)
S_ATM_ter	0	S_ATM_ter	0	30(88.24%)	13(100%)	1	0.4335				S_ATM_ter	0	12(100%)	10(100%)	21(84%)	0.7713	0.427				S_ATM_ter	0	12(100%)	10(100%)	8(66.67%)	13(100%)	0.0178	0.0471
	1		1	2(5.88%)	0(0%)							1	0(0%)	0(0%)	2(8%)							1	0(0%)	0(0%)	2(16.67%)	0(0%)
	2		2	2(5.88%)	0(0%)							2	0(0%)	0(0%)	2(8%)							2	0(0%)	0(0%)	2(16.67%)	0(0%)
S_ATM_mis	0	S_ATM_mis	0	29(85.29%)	13(100%)	1	0.544				S_ATM_mis	0	12(100%)	10(100%)	20(80%)	0.8093	0.5536				S_ATM_mis	0	12(100%)	10(100%)	7(58.33%)	13(100%)	0.0043	0.0605
	1		1	2(5.88%)	0(0%)							1	0(0%)	0(0%)	2(8%)							1	0(0%)	0(0%)	2(16.67%)	0(0%)
	2		2	2(5.88%)	0(0%)							2	0(0%)	0(0%)	2(8%)							2	0(0%)	0(0%)	2(16.67%)	0(0%)
	3		3	1(2.94%)	0(0%)							3	0(0%)	0(0%)	1(4%)							3	0(0%)	0(0%)	1(8.33%)	0(0%)
S_ATM_fs	0	S_ATM_fs	0	33(97.06%)	13(100%)	1	1				S_ATM_fs	0	11(91.67%)	10(100%)	25(100%)	0.4681	0.2254				S_ATM_fs	0	11(91.67%)	10(100%)	12(100%)	13(100%)	0.7234	0.3947
	1		1	1(2.94%)	0(0%)							1	1(8.33%)	0(0%)	0(0%)							1	1(8.33%)	0(0%)	0(0%)	0(0%)
S_MRE11A_allmis	0	S_MRE11A_allmis	0	33(97.06%)	13(100%)	1	1				S_MRE11A_allmis	0	12(100%)	10(100%)	24(96%)	1	0.6379				S_MRE11A_allmis	0	12(100%)	10(100%)	11(91.67%)	13(100%)	0.7234	0.3947
	1		1	1(2.94%)	0(0%)							1	0(0%)	0(0%)	1(4%)							1	0(0%)	0(0%)	1(8.33%)	0(0%)
S_TBX3_all	0	S_TBX3_all	0	32(94.12%)	13(100%)	1	0.6708				S_TBX3_all	0	12(100%)	9(90%)	24(96%)	0.445	0.3266				S_TBX3_all	0	12(100%)	9(90%)	11(91.67%)	13(100%)	0.2636	0.3476
	1		1	1(2.94%)	0(0%)							1	0(0%)	1(10%)	0(0%)							1	0(0%)	1(10%)	0(0%)	0(0%)
	2		2	1(2.94%)	0(0%)							2	0(0%)	0(0%)	1(4%)							2	0(0%)	0(0%)	1(8.33%)	0(0%)
S_TBX3_mis	0	S_TBX3_mis	0	33(97.06%)	13(100%)	1	1				S_TBX3_mis	0	12(100%)	10(100%)	24(96%)	1	0.6379				S_TBX3_mis	0	12(100%)	10(100%)	11(91.67%)	13(100%)	0.7234	0.3947
	2		2	1(2.94%)	0(0%)							2	0(0%)	0(0%)	1(4%)							2	0(0%)	0(0%)	1(8.33%)	0(0%)
S_TBX3_fs	0	S_TBX3_fs	0	33(97.06%)	13(100%)	1	1				S_TBX3_fs	0	12(100%)	9(90%)	25(100%)	0.2128	0.151				S_TBX3_fs	0	12(100%)	9(90%)	12(100%)	13(100%)	0.2128	0.2862
	1		1	1(2.94%)	0(0%)							1	0(0%)	1(10%)	0(0%)							1	0(0%)	1(10%)	0(0%)	0(0%)
S_KRAS_allmis	0	S_KRAS_allmis	0	32(94.12%)	12(92.31%)	1	1				S_KRAS_allmis	0	11(91.67%)	9(90%)	24(96%)	0.778	0.7661				S_KRAS_allmis	0	11(91.67%)	9(90%)	12(100%)	12(92.31%)	0.8846	0.7648
	1		1	2(5.88%)	1(7.69%)							1	1(8.33%)	1(10%)	1(4%)							1	1(8.33%)	1(10%)	0(0%)	1(7.69%)
S_STAT2_allmis	0	S_STAT2_allmis	0	33(97.06%)	13(100%)	1	1				S_STAT2_allmis	0	12(100%)	10(100%)	24(96%)	1	0.6379				S_STAT2_allmis	0	12(100%)	10(100%)	11(91.67%)	13(100%)	0.7234	0.3947
	1		1	1(2.94%)	0(0%)							1	0(0%)	0(0%)	1(4%)							1	0(0%)	0(0%)	1(8.33%)	0(0%)
S_BRCA2_all	0	S_BRCA2_all	0	29(85.29%)	13(100%)	0.5816	0.3431				S_BRCA2_all	0	12(100%)	8(80%)	22(88%)	0.2789	0.2061				S_BRCA2_all	0	12(100%)	8(80%)	9(75%)	13(100%)	0.0518	0.0854
	1		1	3(8.82%)	0(0%)							1	0(0%)	2(20%)	1(4%)							1	0(0%)	2(20%)	1(8.33%)	0(0%)
	2		2	2(5.88%)	0(0%)							2	0(0%)	0(0%)	2(8%)							2	0(0%)	0(0%)	2(16.67%)	0(0%)
X_BRCA2_mis	0	X_BRCA2_mis	0	29(85.29%)	13(100%)	0.503	0.3431				X_BRCA2_mis	0	12(100%)	8(80%)	22(88%)	0.4998	0.4459				X_BRCA2_mis	0	12(100%)	8(80%)	9(75%)	13(100%)	0.1198	0.2221
	1		1	4(11.76%)	0(0%)							1	0(0%)	2(20%)	2(8%)							1	0(0%)	2(20%)	2(16.67%)	0(0%)
	2		2	1(2.94%)	0(0%)							2	0(0%)	0(0%)	1(4%)							2	0(0%)	0(0%)	1(8.33%)	0(0%)
X_BRCA2_ter	0	X_BRCA2_ter	0	33(97.06%)	13(100%)	1	1				X_BRCA2_ter	0	12(100%)	10(100%)	24(96%)	1	0.6379				X_BRCA2_ter	0	12(100%)	10(100%)	11(91.67%)	13(100%)	0.7234	0.3947
	1		1	1(2.94%)	0(0%)							1	0(0%)	0(0%)	1(4%)							1	0(0%)	0(0%)	1(8.33%)	0(0%)
S_RB1_all	0	S_RB1_all	0	30(88.24%)	13(100%)	0.5639	0.4786				S_RB1_all	0	11(91.67%)	9(90%)	23(92%)	1	0.9815				S_RB1_all	0	11(91.67%)	9(90%)	10(83.33%)	13(100%)	0.5155	0.5196
	1		1	4(11.76%)	0(0%)							1	1(8.33%)	1(10%)	2(8%)							1	1(8.33%)	1(10%)	2(16.67%)	0(0%)
S_RB1_mis	0	S_RB1_mis	0	32(94.12%)	13(100%)	1	0.9315				S_RB1_mis	0	12(100%)	10(100%)	23(92%)	1	0.3989				S_RB1_mis	0	12(100%)	10(100%)	10(83.33%)	13(100%)	0.1637	0.1072
	1		1	2(5.88%)	0(0%)							1	0(0%)	0(0%)	2(8%)							1	0(0%)	0(0%)	2(16.67%)	0(0%)
S_RB1_ter	0	S_RB1_ter	0	32(94.12%)	13(100%)	1	0.9315				S_RB1_ter	0	11(91.67%)	9(90%)	25(100%)	0.2137	0.2996				S_RB1_ter	0	11(91.67%)	9(90%)	12(100%)	13(100%)	0.4579	0.4916
	1		1	2(5.88%)	0(0%)							1	1(8.33%)	1(10%)	0(0%)							1	1(8.33%)	1(10%)	0(0%)	0(0%)
S_KLF5_allmis	0	S_KLF5_allmis	0	32(94.12%)	13(100%)	1	0.9315				S_KLF5_allmis	0	12(100%)	10(100%)	23(92%)	1	0.3989				S_KLF5_allmis	0	12(100%)	10(100%)	10(83.33%)	13(100%)	0.1637	0.1072
	1		1	2(5.88%)	0(0%)							1	0(0%)	0(0%)	2(8%)							1	0(0%)	0(0%)	2(16.67%)	0(0%)
S_HIF1A_allter	0	S_HIF1A_allter	0	33(97.06%)	13(100%)	1	1				S_HIF1A_allter	0	12(100%)	10(100%)	24(96%)	1	0.6379				S_HIF1A_allter	0	12(100%)	10(100%)	11(91.67%)	13(100%)	0.7234	0.3947
	1		1	1(2.94%)	0(0%)							1	0(0%)	0(0%)	1(4%)							1	0(0%)	0(0%)	1(8.33%)	0(0%)
S_MLH3_allmis	0	S_MLH3_allmis	0	33(97.06%)	13(100%)	1	1				S_MLH3_allmis	0	12(100%)	10(100%)	24(96%)	1	0.6379				S_MLH3_allmis	0	12(100%)	10(100%)	11(91.67%)	13(100%)	0.7234	0.3947
	1		1	1(2.94%)	0(0%)							1	0(0%)	0(0%)	1(4%)							1	0(0%)	0(0%)	1(8.33%)	0(0%)
S_MAP2K1_allmis	0	S_MAP2K1_allmis	0	33(97.06%)	13(100%)	1	1				S_MAP2K1_allmis	0	12(100%)	10(100%)	24(96%)	1	0.6379				S_MAP2K1_allmis	0	12(100%)	10(100%)	11(91.67%)	13(100%)	0.7234	0.3947
	1		1	1(2.94%)	0(0%)							1	0(0%)	0(0%)	1(4%)							1	0(0%)	0(0%)	1(8.33%)	0(0%)
S_SMAD3_allmis	0	S_SMAD3_allmis	0	33(97.06%)	13(100%)	1	1				S_SMAD3_allmis	0	12(100%)	10(100%)	24(96%)	1	0.6379				S_SMAD3_allmis	0	12(100%)	10(100%)	11(91.67%)	13(100%)	0.7234	0.3947
	1		1	1(2.94%)	0(0%)							1	0(0%)	0(0%)	1(4%)							1	0(0%)	0(0%)	1(8.33%)	0(0%)
S_CD276_allintronic	0	S_CD276_allintronic	0	33(97.06%)	13(100%)	1	1				S_CD276_allintronic	0	12(100%)	10(100%)	24(96%)	1	0.6379				S_CD276_allintronic	0	12(100%)	10(100%)	11(91.67%)	13(100%)	0.7234	0.3947
	1		1	1(2.94%)	0(0%)							1	0(0%)	0(0%)	1(4%)							1	0(0%)	0(0%)	1(8.33%)	0(0%)
S_NTRK3_all	0	S_NTRK3_all	0	29(85.29%)	13(100%)	0.3027	0.3504				S_NTRK3_all	0	12(100%)	10(100%)	20(80%)	0.1102	0.0853				S_NTRK3_all	0	12(100%)	10(100%)	7(58.33%)	13(100%)	0.0012	0.001
	1		1	5(14.71%)	0(0%)							1	0(0%)	0(0%)	5(20%)							1	0(0%)	0(0%)	5(41.67%)	0(0%)
S_NTRK3_mis	0	S_NTRK3_mis	0	31(91.18%)	13(100%)	0.5502	0.66				S_NTRK3_mis	0	12(100%)	10(100%)	22(88%)	0.408	0.2441				S_NTRK3_mis	0	12(100%)	10(100%)	9(75%)	13(100%)	0.0345	0.025
	1		1	3(8.82%)	0(0%)							1	0(0%)	0(0%)	3(12%)							1	0(0%)	0(0%)	3(25%)	0(0%)
S_NTRK3_intronic	0	S_NTRK3_intronic	0	33(97.06%)	13(100%)	1	1				S_NTRK3_intronic	0	12(100%)	10(100%)	24(96%)	1	0.6379				S_NTRK3_intronic	0	12(100%)	10(100%)	11(91.67%)	13(100%)	0.7234	0.3947
	1		1	1(2.94%)	0(0%)							1	0(0%)	0(0%)	1(4%)							1	0(0%)	0(0%)	1(8.33%)	0(0%)
S_NTRK3_ter	0	S_NTRK3_ter	0	33(97.06%)	13(100%)	1	1				S_NTRK3_ter	0	12(100%)	10(100%)	24(96%)	1	0.6379				S_NTRK3_ter	0	12(100%)	10(100%)	11(91.67%)	13(100%)	0.7234	0.3947
	1		1	1(2.94%)	0(0%)							1	0(0%)	0(0%)	1(4%)							1	0(0%)	0(0%)	1(8.33%)	0(0%)
S_MYH11_allmis	0	S_MYH11_allmis	0	28(82.35%)	13(100%)	0.4947	0.2685				S_MYH11_allmis	0	11(91.67%)	9(90%)	21(84%)	0.374	0.2341				S_MYH11_allmis	0	11(91.67%)	9(90%)	8(66.67%)	13(100%)	0.0182	0.045
	1		1	5(14.71%)	0(0%)							1	1(8.33%)	0(0%)	4(16%)							1	1(8.33%)	0(0%)	4(33.33%)	0(0%)
	2		2	1(2.94%)	0(0%)							2	0(0%)	1(10%)	0(0%)							2	0(0%)	1(10%)	0(0%)	0(0%)
S_SEPT12_allter	0	S_SEPT12_allter	0	33(97.06%)	13(100%)	1	1				S_SEPT12_allter	0	11(91.67%)	10(100%)	25(100%)	0.4681	0.2254				S_SEPT12_allter	0	11(91.67%)	10(100%)	12(100%)	13(100%)	0.7234	0.3947
	1		1	1(2.94%)	0(0%)							1	1(8.33%)	0(0%)	0(0%)							1	1(8.33%)	0(0%)	0(0%)	0(0%)
S_NCOR1_allmis	0	S_NCOR1_allmis	0	33(97.06%)	13(100%)	1	1				S_NCOR1_allmis	0	12(100%)	10(100%)	24(96%)	1	0.6379				S_NCOR1_allmis	0	12(100%)	10(100%)	11(91.67%)	13(100%)	0.7234	0.3947
	1		1	1(2.94%)	0(0%)							1	0(0%)	0(0%)	1(4%)							1	0(0%)	0(0%)	1(8.33%)	0(0%)
S_NF1_all	0	S_NF1_all	0	28(82.35%)	13(100%)	0.461	0.2685				S_NF1_all	0	11(91.67%)	9(90%)	21(84%)	1	0.7615				S_NF1_all	0	11(91.67%)	9(90%)	8(66.67%)	13(100%)	0.2157	0.1872
	1		1	4(11.76%)	0(0%)							1	1(8.33%)	1(10%)	2(8%)							1	1(8.33%)	1(10%)	2(16.67%)	0(0%)
	3		3	2(5.88%)	0(0%)							3	0(0%)	0(0%)	2(8%)							3	0(0%)	0(0%)	2(16.67%)	0(0%)
S_NF1_splice	0	S_NF1_splice	0	33(97.06%)	13(100%)	1	1				S_NF1_splice	0	12(100%)	10(100%)	24(96%)	1	0.6379				S_NF1_splice	0	12(100%)	10(100%)	11(91.67%)	13(100%)	0.7234	0.3947
	1		1	1(2.94%)	0(0%)							1	0(0%)	0(0%)	1(4%)							1	0(0%)	0(0%)	1(8.33%)	0(0%)
S_NF1_ter	0	S_NF1_ter	0	30(88.24%)	13(100%)	1	0.4335				S_NF1_ter	0	11(91.67%)	10(100%)	22(88%)	1	0.5969				S_NF1_ter	0	11(91.67%)	10(100%)	9(75%)	13(100%)	0.2029	0.2177
	1		1	2(5.88%)	0(0%)							1	1(8.33%)	0(0%)	1(4%)							1	1(8.33%)	0(0%)	1(8.33%)	0(0%)
	2		2	2(5.88%)	0(0%)							2	0(0%)	0(0%)	2(8%)							2	0(0%)	0(0%)	2(16.67%)	0(0%)
S_NF1_mis	0	S_NF1_mis	0	32(94.12%)	13(100%)	1	0.9315				S_NF1_mis	0	12(100%)	10(100%)	23(92%)	1	0.3989				S_NF1_mis	0	12(100%)	10(100%)	10(83.33%)	13(100%)	0.1637	0.1072
	1		1	2(5.88%)	0(0%)							1	0(0%)	0(0%)	2(8%)							1	0(0%)	0(0%)	2(16.67%)	0(0%)
S_ERBB2_allmis	0	S_ERBB2_allmis	0	33(97.06%)	13(100%)	1	1				S_ERBB2_allmis	0	12(100%)	9(90%)	25(100%)	0.2128	0.151				S_ERBB2_allmis	0	12(100%)	9(90%)	12(100%)	13(100%)	0.2128	0.2862
	1		1	1(2.94%)	0(0%)							1	0(0%)	1(10%)	0(0%)							1	0(0%)	1(10%)	0(0%)	0(0%)
S_STAT3_allmis	0	S_STAT3_allmis	0	33(97.06%)	13(100%)	1	1				S_STAT3_allmis	0	12(100%)	10(100%)	24(96%)	1	0.6379				S_STAT3_allmis	0	12(100%)	10(100%)	11(91.67%)	13(100%)	0.7234	0.3947
	1		1	1(2.94%)	0(0%)							1	0(0%)	0(0%)	1(4%)							1	0(0%)	0(0%)	1(8.33%)	0(0%)
S_BRCA1_all	0	S_BRCA1_all	0	33(97.06%)	13(100%)	1	1				S_BRCA1_all	0	12(100%)	10(100%)	24(96%)	1	0.6379				S_BRCA1_all	0	12(100%)	10(100%)	11(91.67%)	13(100%)	0.7234	0.3947
	2		2	1(2.94%)	0(0%)							2	0(0%)	0(0%)	1(4%)							2	0(0%)	0(0%)	1(8.33%)	0(0%)
S_BRCA1_mis	0	S_BRCA1_mis	0	33(97.06%)	13(100%)	1	1				S_BRCA1_mis	0	12(100%)	10(100%)	24(96%)	1	0.6379				S_BRCA1_mis	0	12(100%)	10(100%)	11(91.67%)	13(100%)	0.7234	0.3947
	1		1	1(2.94%)	0(0%)							1	0(0%)	0(0%)	1(4%)							1	0(0%)	0(0%)	1(8.33%)	0(0%)
S_BRCA1_ter	0	S_BRCA1_ter	0	33(97.06%)	13(100%)	1	1				S_BRCA1_ter	0	12(100%)	10(100%)	24(96%)	1	0.6379				S_BRCA1_ter	0	12(100%)	10(100%)	11(91.67%)	13(100%)	0.7234	0.3947
	1		1	1(2.94%)	0(0%)							1	0(0%)	0(0%)	1(4%)							1	0(0%)	0(0%)	1(8.33%)	0(0%)
S_KIF2B_allmis	0	S_KIF2B_allmis	0	30(88.24%)	13(100%)	0.6729	0.4335				S_KIF2B_allmis	0	12(100%)	10(100%)	21(84%)	0.6863	0.427				S_KIF2B_allmis	0	12(100%)	10(100%)	8(66.67%)	13(100%)	0.013	0.0471
	1		1	3(8.82%)	0(0%)							1	0(0%)	0(0%)	3(12%)							1	0(0%)	0(0%)	3(25%)	0(0%)
	2		2	1(2.94%)	0(0%)							2	0(0%)	0(0%)	1(4%)							2	0(0%)	0(0%)	1(8.33%)	0(0%)
S_TP53_all	0	S_TP53_all	0	28(82.35%)	3(23.08%)	0.0003	0.0005				S_TP53_all	0	12(100%)	8(80%)	11(44%)	0.0006	0.002				S_TP53_all	0	12(100%)	8(80%)	8(66.67%)	3(23.08%)	0.0002	0.0005
	1		1	6(17.65%)	10(76.92%)							1	0(0%)	2(20%)	14(56%)							1	0(0%)	2(20%)	4(33.33%)	10(76.92%)
S_TP53_mis	0	S_TP53_mis	0	30(88.24%)	7(53.85%)	0.0175	0.0294				S_TP53_mis	0	12(100%)	9(90%)	16(64%)	0.021	0.0268				S_TP53_mis	0	12(100%)	9(90%)	9(75%)	7(53.85%)	0.0248	0.0306
	1		1	4(11.76%)	6(46.15%)							1	0(0%)	1(10%)	9(36%)							1	0(0%)	1(10%)	3(25%)	6(46.15%)
S_TP53_splice	0	S_TP53_splice	0	34(100%)	12(92.31%)	0.2766	0.6137				S_TP53_splice	0	12(100%)	10(100%)	24(96%)	1	0.6379				S_TP53_splice	0	12(100%)	10(100%)	12(100%)	12(92.31%)	1	0.445
	1		1	0(0%)	1(7.69%)							1	0(0%)	0(0%)	1(4%)							1	0(0%)	0(0%)	0(0%)	1(7.69%)
S_TP53_ter	0	S_TP53_ter	0	33(97.06%)	12(92.31%)	0.481	1				S_TP53_ter	0	12(100%)	10(100%)	23(92%)	1	0.3989				S_TP53_ter	0	12(100%)	10(100%)	11(91.67%)	12(92.31%)	1	0.6053
	1		1	1(2.94%)	1(7.69%)							1	0(0%)	0(0%)	2(8%)							1	0(0%)	0(0%)	1(8.33%)	1(7.69%)
S_TP53_fs	0	S_TP53_fs	0	33(97.06%)	12(92.31%)	0.481	1				S_TP53_fs	0	12(100%)	9(90%)	24(96%)	0.445	0.5098				S_TP53_fs	0	12(100%)	9(90%)	12(100%)	12(92.31%)	0.5782	0.5215
	1		1	1(2.94%)	1(7.69%)							1	0(0%)	1(10%)	1(4%)							1	0(0%)	1(10%)	0(0%)	1(7.69%)
S_TP53_del	0	S_TP53_del	0	34(100%)	12(92.31%)	0.2766	0.6137				S_TP53_del	0	12(100%)	10(100%)	24(96%)	1	0.6379				S_TP53_del	0	12(100%)	10(100%)	12(100%)	12(92.31%)	1	0.445
	1		1	0(0%)	1(7.69%)							1	0(0%)	0(0%)	1(4%)							1	0(0%)	0(0%)	0(0%)	1(7.69%)
S_SMAD2_allmis	0	S_SMAD2_allmis	0	33(97.06%)	13(100%)	1	1				S_SMAD2_allmis	0	12(100%)	10(100%)	24(96%)	1	0.6379				S_SMAD2_allmis	0	12(100%)	10(100%)	11(91.67%)	13(100%)	0.7234	0.3947
	1		1	1(2.94%)	0(0%)							1	0(0%)	0(0%)	1(4%)							1	0(0%)	0(0%)	1(8.33%)	0(0%)
S_SMAD4_allmis	0	S_SMAD4_allmis	0	32(94.12%)	13(100%)	1	0.9315				S_SMAD4_allmis	0	12(100%)	9(90%)	24(96%)	0.445	0.5098				S_SMAD4_allmis	0	12(100%)	9(90%)	11(91.67%)	13(100%)	0.4579	0.4916
	1		1	2(5.88%)	0(0%)							1	0(0%)	1(10%)	1(4%)							1	0(0%)	1(10%)	1(8.33%)	0(0%)
S_DCC_allmis	0	S_DCC_allmis	0	33(97.06%)	13(100%)	1	1				S_DCC_allmis	0	12(100%)	10(100%)	24(96%)	1	0.6379				S_DCC_allmis	0	12(100%)	10(100%)	11(91.67%)	13(100%)	0.7234	0.3947
	1		1	1(2.94%)	0(0%)							1	0(0%)	0(0%)	1(4%)							1	0(0%)	0(0%)	1(8.33%)	0(0%)
S_LMAN1_all	0	S_LMAN1_all	0	32(94.12%)	13(100%)	1	0.9315				S_LMAN1_all	0	12(100%)	10(100%)	23(92%)	1	0.3989				S_LMAN1_all	0	12(100%)	10(100%)	10(83.33%)	13(100%)	0.1637	0.1072
	1		1	2(5.88%)	0(0%)							1	0(0%)	0(0%)	2(8%)							1	0(0%)	0(0%)	2(16.67%)	0(0%)
S_LMAN1_mis	0	S_LMAN1_mis	0	33(97.06%)	13(100%)	1	1				S_LMAN1_mis	0	12(100%)	10(100%)	24(96%)	1	0.6379				S_LMAN1_mis	0	12(100%)	10(100%)	11(91.67%)	13(100%)	0.7234	0.3947
	1		1	1(2.94%)	0(0%)							1	0(0%)	0(0%)	1(4%)							1	0(0%)	0(0%)	1(8.33%)	0(0%)
S_LMAN1_ter	0	S_LMAN1_ter	0	33(97.06%)	13(100%)	1	1				S_LMAN1_ter	0	12(100%)	10(100%)	24(96%)	1	0.6379				S_LMAN1_ter	0	12(100%)	10(100%)	11(91.67%)	13(100%)	0.7234	0.3947
	1		1	1(2.94%)	0(0%)							1	0(0%)	0(0%)	1(4%)							1	0(0%)	0(0%)	1(8.33%)	0(0%)
S_BCL2_allmis	0	S_BCL2_allmis	0	33(97.06%)	13(100%)	1	1				S_BCL2_allmis	0	12(100%)	10(100%)	24(96%)	1	0.6379				S_BCL2_allmis	0	12(100%)	10(100%)	11(91.67%)	13(100%)	0.7234	0.3947
	1		1	1(2.94%)	0(0%)							1	0(0%)	0(0%)	1(4%)							1	0(0%)	0(0%)	1(8.33%)	0(0%)
S_TYK2_allmis	0	S_TYK2_allmis	0	34(100%)	12(92.31%)	0.2766	0.6137				S_TYK2_allmis	0	12(100%)	10(100%)	24(96%)	1	0.6379				S_TYK2_allmis	0	12(100%)	10(100%)	12(100%)	12(92.31%)	1	0.445
	1		1	0(0%)	1(7.69%)							1	0(0%)	0(0%)	1(4%)							1	0(0%)	0(0%)	0(0%)	1(7.69%)
S_SMARCA4_allmis	0	S_SMARCA4_allmis	0	30(88.24%)	13(100%)	0.6729	0.4335				S_SMARCA4_allmis	0	10(83.33%)	10(100%)	23(92%)	0.6154	0.4203				S_SMARCA4_allmis	0	10(83.33%)	10(100%)	10(83.33%)	13(100%)	0.3751	0.3396
	1		1	3(8.82%)	0(0%)							1	2(16.67%)	0(0%)	1(4%)							1	2(16.67%)	0(0%)	1(8.33%)	0(0%)
	2		2	1(2.94%)	0(0%)							2	0(0%)	0(0%)	1(4%)							2	0(0%)	0(0%)	1(8.33%)	0(0%)
S_SMARCA4_allmis	0	S_SMARCA4_allmis	0	30(88.24%)	13(100%)	0.6729	0.4335				S_SMARCA4_allmis	0	10(83.33%)	10(100%)	23(92%)	0.6154	0.4203				S_SMARCA4_allmis	0	10(83.33%)	10(100%)	10(83.33%)	13(100%)	0.3751	0.3396
	1		1	3(8.82%)	0(0%)							1	2(16.67%)	0(0%)	1(4%)							1	2(16.67%)	0(0%)	1(8.33%)	0(0%)
	2		2	1(2.94%)	0(0%)							2	0(0%)	0(0%)	1(4%)							2	0(0%)	0(0%)	1(8.33%)	0(0%)
S_JAK3_allmis	0	S_JAK3_allmis	0	33(97.06%)	13(100%)	1	1				S_JAK3_allmis	0	12(100%)	10(100%)	24(96%)	1	0.6379				S_JAK3_allmis	0	12(100%)	10(100%)	11(91.67%)	13(100%)	0.7234	0.3947
	1		1	1(2.94%)	0(0%)							1	0(0%)	0(0%)	1(4%)							1	0(0%)	0(0%)	1(8.33%)	0(0%)
S_POLD1_allmis	0	S_POLD1_allmis	0	32(94.12%)	13(100%)	1	0.9315				S_POLD1_allmis	0	12(100%)	9(90%)	24(96%)	0.445	0.5098				S_POLD1_allmis	0	12(100%)	9(90%)	11(91.67%)	13(100%)	0.4579	0.4916
	1		1	2(5.88%)	0(0%)							1	0(0%)	1(10%)	1(4%)							1	0(0%)	1(10%)	1(8.33%)	0(0%)
S_SEPT10_allmis	0	S_SEPT10_allmis	0	33(97.06%)	13(100%)	1	1				S_SEPT10_allmis	0	12(100%)	10(100%)	24(96%)	1	0.6379				S_SEPT10_allmis	0	12(100%)	10(100%)	11(91.67%)	13(100%)	0.7234	0.3947
	1		1	1(2.94%)	0(0%)							1	0(0%)	0(0%)	1(4%)							1	0(0%)	0(0%)	1(8.33%)	0(0%)
S_LRP1B_all	0	S_LRP1B_all	0	28(82.35%)	13(100%)	0.8316	0.6215				S_LRP1B_all	0	12(100%)	10(100%)	19(76%)	0.9173	0.6413				S_LRP1B_all	0	12(100%)	10(100%)	6(50%)	13(100%)	0.0011	0.0659
	2		2	3(8.82%)	0(0%)							2	0(0%)	0(0%)	3(12%)							2	0(0%)	0(0%)	3(25%)	0(0%)
	3		3	1(2.94%)	0(0%)							3	0(0%)	0(0%)	1(4%)							3	0(0%)	0(0%)	1(8.33%)	0(0%)
	5		5	1(2.94%)	0(0%)							5	0(0%)	0(0%)	1(4%)							5	0(0%)	0(0%)	1(8.33%)	0(0%)
	9		9	1(2.94%)	0(0%)							9	0(0%)	0(0%)	1(4%)							9	0(0%)	0(0%)	1(8.33%)	0(0%)
S_LRP1B_mis	0	S_LRP1B_mis	0	28(82.35%)	13(100%)	0.8316	0.6215				S_LRP1B_mis	0	12(100%)	10(100%)	19(76%)	0.9173	0.6413				S_LRP1B_mis	0	12(100%)	10(100%)	6(50%)	13(100%)	0.0011	0.0659
	1		1	1(2.94%)	0(0%)							1	0(0%)	0(0%)	1(4%)							1	0(0%)	0(0%)	1(8.33%)	0(0%)
	2		2	3(8.82%)	0(0%)							2	0(0%)	0(0%)	3(12%)							2	0(0%)	0(0%)	3(25%)	0(0%)
	3		3	1(2.94%)	0(0%)							3	0(0%)	0(0%)	1(4%)							3	0(0%)	0(0%)	1(8.33%)	0(0%)
	8		8	1(2.94%)	0(0%)							8	0(0%)	0(0%)	1(4%)							8	0(0%)	0(0%)	1(8.33%)	0(0%)
S_LRP1B_ter	0	S_LRP1B_ter	0	30(88.24%)	13(100%)	0.6729	0.4335				S_LRP1B_ter	0	12(100%)	10(100%)	21(84%)	0.6863	0.427				S_LRP1B_ter	0	12(100%)	10(100%)	8(66.67%)	13(100%)	0.013	0.0471
	1		1	3(8.82%)	0(0%)							1	0(0%)	0(0%)	3(12%)							1	0(0%)	0(0%)	3(25%)	0(0%)
	2		2	1(2.94%)	0(0%)							2	0(0%)	0(0%)	1(4%)							2	0(0%)	0(0%)	1(8.33%)	0(0%)
S_ACVR2A_all	0	S_ACVR2A_all	0	32(94.12%)	13(100%)	1	0.9315				S_ACVR2A_all	0	12(100%)	10(100%)	23(92%)	1	0.3989				S_ACVR2A_all	0	12(100%)	10(100%)	10(83.33%)	13(100%)	0.1637	0.1072
	1		1	2(5.88%)	0(0%)							1	0(0%)	0(0%)	2(8%)							1	0(0%)	0(0%)	2(16.67%)	0(0%)
S_ACVR2A_mis	0	S_ACVR2A_mis	0	33(97.06%)	13(100%)	1	1				S_ACVR2A_mis	0	12(100%)	10(100%)	24(96%)	1	0.6379				S_ACVR2A_mis	0	12(100%)	10(100%)	11(91.67%)	13(100%)	0.7234	0.3947
	1		1	1(2.94%)	0(0%)							1	0(0%)	0(0%)	1(4%)							1	0(0%)	0(0%)	1(8.33%)	0(0%)
S_ACVR2A_fs	0	S_ACVR2A_fs	0	33(97.06%)	13(100%)	1	1				S_ACVR2A_fs	0	12(100%)	10(100%)	24(96%)	1	0.6379				S_ACVR2A_fs	0	12(100%)	10(100%)	11(91.67%)	13(100%)	0.7234	0.3947
	1		1	1(2.94%)	0(0%)							1	0(0%)	0(0%)	1(4%)							1	0(0%)	0(0%)	1(8.33%)	0(0%)
S_NFE2L2_allmis	0	S_NFE2L2_allmis	0	30(88.24%)	13(100%)	0.6729	0.4335				S_NFE2L2_allmis	0	11(91.67%)	8(80%)	24(96%)	0.1034	0.2267				S_NFE2L2_allmis	0	11(91.67%)	8(80%)	11(91.67%)	13(100%)	0.1223	0.2581
	1		1	3(8.82%)	0(0%)							1	1(8.33%)	2(20%)	0(0%)							1	1(8.33%)	2(20%)	0(0%)	0(0%)
	2		2	1(2.94%)	0(0%)							2	0(0%)	0(0%)	1(4%)							2	0(0%)	0(0%)	1(8.33%)	0(0%)
S_PMS1_allter	0	S_PMS1_allter	0	33(97.06%)	13(100%)	1	1				S_PMS1_allter	0	12(100%)	10(100%)	24(96%)	1	0.6379				S_PMS1_allter	0	12(100%)	10(100%)	11(91.67%)	13(100%)	0.7234	0.3947
	1		1	1(2.94%)	0(0%)							1	0(0%)	0(0%)	1(4%)							1	0(0%)	0(0%)	1(8.33%)	0(0%)
S_STAT1_allmis	0	S_STAT1_allmis	0	33(97.06%)	13(100%)	1	1				S_STAT1_allmis	0	12(100%)	10(100%)	24(96%)	1	0.6379				S_STAT1_allmis	0	12(100%)	10(100%)	11(91.67%)	13(100%)	0.7234	0.3947
	2		2	1(2.94%)	0(0%)							2	0(0%)	0(0%)	1(4%)							2	0(0%)	0(0%)	1(8.33%)	0(0%)
S_CASP8_all	0	S_CASP8_all	0	30(88.24%)	13(100%)	1	0.4335				S_CASP8_all	0	11(91.67%)	10(100%)	22(88%)	1	0.5969				S_CASP8_all	0	11(91.67%)	10(100%)	9(75%)	13(100%)	0.2029	0.2177
	1		1	2(5.88%)	0(0%)							1	1(8.33%)	0(0%)	1(4%)							1	1(8.33%)	0(0%)	1(8.33%)	0(0%)
	2		2	2(5.88%)	0(0%)							2	0(0%)	0(0%)	2(8%)							2	0(0%)	0(0%)	2(16.67%)	0(0%)
S_CASP8_ter	0	S_CASP8_ter	0	33(97.06%)	13(100%)	1	1				S_CASP8_ter	0	12(100%)	10(100%)	24(96%)	1	0.6379				S_CASP8_ter	0	12(100%)	10(100%)	11(91.67%)	13(100%)	0.7234	0.3947
	1		1	1(2.94%)	0(0%)							1	0(0%)	0(0%)	1(4%)							1	0(0%)	0(0%)	1(8.33%)	0(0%)
S_CASP8_mis	0	S_CASP8_mis	0	31(91.18%)	13(100%)	1	0.5419				S_CASP8_mis	0	12(100%)	10(100%)	22(88%)	0.852	0.5884				S_CASP8_mis	0	12(100%)	10(100%)	9(75%)	13(100%)	0.0959	0.155
	1		1	2(5.88%)	0(0%)							1	0(0%)	0(0%)	2(8%)							1	0(0%)	0(0%)	2(16.67%)	0(0%)
	2		2	1(2.94%)	0(0%)							2	0(0%)	0(0%)	1(4%)							2	0(0%)	0(0%)	1(8.33%)	0(0%)
S_CASP8_fs	0	S_CASP8_fs	0	33(97.06%)	13(100%)	1	1				S_CASP8_fs	0	11(91.67%)	10(100%)	25(100%)	0.4681	0.2254				S_CASP8_fs	0	11(91.67%)	10(100%)	12(100%)	13(100%)	0.7234	0.3947
	1		1	1(2.94%)	0(0%)							1	1(8.33%)	0(0%)	0(0%)							1	1(8.33%)	0(0%)	0(0%)	0(0%)
S_ERBB4_allmis	0	S_ERBB4_allmis	0	31(91.18%)	13(100%)	1	0.5419				S_ERBB4_allmis	0	12(100%)	10(100%)	22(88%)	0.852	0.5884				S_ERBB4_allmis	0	12(100%)	10(100%)	9(75%)	13(100%)	0.0959	0.155
	1		1	2(5.88%)	0(0%)							1	0(0%)	0(0%)	2(8%)							1	0(0%)	0(0%)	2(16.67%)	0(0%)
	2		2	1(2.94%)	0(0%)							2	0(0%)	0(0%)	1(4%)							2	0(0%)	0(0%)	1(8.33%)	0(0%)
S_MSH2_all	0	S_MSH2_all	0	31(91.18%)	13(100%)	0.5502	0.66				S_MSH2_all	0	12(100%)	10(100%)	22(88%)	0.408	0.2441				S_MSH2_all	0	12(100%)	10(100%)	9(75%)	13(100%)	0.0345	0.025
	1		1	3(8.82%)	0(0%)							1	0(0%)	0(0%)	3(12%)							1	0(0%)	0(0%)	3(25%)	0(0%)
S_MSH2_ter	0	S_MSH2_ter	0	32(94.12%)	13(100%)	1	0.9315				S_MSH2_ter	0	12(100%)	10(100%)	23(92%)	1	0.3989				S_MSH2_ter	0	12(100%)	10(100%)	10(83.33%)	13(100%)	0.1637	0.1072
	1		1	2(5.88%)	0(0%)							1	0(0%)	0(0%)	2(8%)							1	0(0%)	0(0%)	2(16.67%)	0(0%)
S_MSH2_mis	0	S_MSH2_mis	0	33(97.06%)	13(100%)	1	1				S_MSH2_mis	0	12(100%)	10(100%)	24(96%)	1	0.6379				S_MSH2_mis	0	12(100%)	10(100%)	11(91.67%)	13(100%)	0.7234	0.3947
	1		1	1(2.94%)	0(0%)							1	0(0%)	0(0%)	1(4%)							1	0(0%)	0(0%)	1(8.33%)	0(0%)
S_MSH6_allmis	0	S_MSH6_allmis	0	32(94.12%)	13(100%)	1	0.9315				S_MSH6_allmis	0	12(100%)	10(100%)	23(92%)	1	0.3989				S_MSH6_allmis	0	12(100%)	10(100%)	10(83.33%)	13(100%)	0.1637	0.1072
	1		1	2(5.88%)	0(0%)							1	0(0%)	0(0%)	2(8%)							1	0(0%)	0(0%)	2(16.67%)	0(0%)
S_SMARCB1_allter	0	S_SMARCB1_allter	0	33(97.06%)	13(100%)	1	1				S_SMARCB1_allter	0	12(100%)	10(100%)	24(96%)	1	0.6379				S_SMARCB1_allter	0	12(100%)	10(100%)	11(91.67%)	13(100%)	0.7234	0.3947
	1		1	1(2.94%)	0(0%)							1	0(0%)	0(0%)	1(4%)							1	0(0%)	0(0%)	1(8.33%)	0(0%)
S_CHEK2_allmis	0	S_CHEK2_allmis	0	32(94.12%)	13(100%)	1	0.9315				S_CHEK2_allmis	0	12(100%)	10(100%)	23(92%)	1	0.3989				S_CHEK2_allmis	0	12(100%)	10(100%)	10(83.33%)	13(100%)	0.1637	0.1072
	1		1	2(5.88%)	0(0%)							1	0(0%)	0(0%)	2(8%)							1	0(0%)	0(0%)	2(16.67%)	0(0%)
S_HHLA2_allmis	0	S_HHLA2_allmis	0	33(97.06%)	13(100%)	1	1				S_HHLA2_allmis	0	12(100%)	10(100%)	24(96%)	1	0.6379				S_HHLA2_allmis	0	12(100%)	10(100%)	11(91.67%)	13(100%)	0.7234	0.3947
	1		1	1(2.94%)	0(0%)							1	0(0%)	0(0%)	1(4%)							1	0(0%)	0(0%)	1(8.33%)	0(0%)
S_CD86_allmis	0	S_CD86_allmis	0	33(97.06%)	13(100%)	1	1				S_CD86_allmis	0	12(100%)	10(100%)	24(96%)	1	0.6379				S_CD86_allmis	0	12(100%)	10(100%)	11(91.67%)	13(100%)	0.7234	0.3947
	1		1	1(2.94%)	0(0%)							1	0(0%)	0(0%)	1(4%)							1	0(0%)	0(0%)	1(8.33%)	0(0%)
S_PIK3CA_all	0	S_PIK3CA_all	0	10(29.41%)	10(76.92%)	0.018	0.0246				S_PIK3CA_all	0	5(41.67%)	3(30%)	12(48%)	0.3669	0.3417				S_PIK3CA_all	0	5(41.67%)	3(30%)	2(16.67%)	10(76.92%)	0.0267	0.0453
	1		1	16(47.06%)	3(23.08%)							1	3(25%)	6(60%)	10(40%)							1	3(25%)	6(60%)	7(58.33%)	3(23.08%)
	2		2	7(20.59%)	0(0%)							2	4(33.33%)	1(10%)	2(8%)							2	4(33.33%)	1(10%)	2(16.67%)	0(0%)
	5		5	1(2.94%)	0(0%)							5	0(0%)	0(0%)	1(4%)							5	0(0%)	0(0%)	1(8.33%)	0(0%)
S_PIK3CA_mis	0	S_PIK3CA_mis	0	12(35.29%)	10(76.92%)	0.0487	0.0604				S_PIK3CA_mis	0	5(41.67%)	4(40%)	13(52%)	0.4967	0.4423				S_PIK3CA_mis	0	5(41.67%)	4(40%)	3(25%)	10(76.92%)	0.1015	0.1268
	1		1	14(41.18%)	3(23.08%)							1	3(25%)	5(50%)	9(36%)							1	3(25%)	5(50%)	6(50%)	3(23.08%)
	2		2	7(20.59%)	0(0%)							2	4(33.33%)	1(10%)	2(8%)							2	4(33.33%)	1(10%)	2(16.67%)	0(0%)
	4		4	1(2.94%)	0(0%)							4	0(0%)	0(0%)	1(4%)							4	0(0%)	0(0%)	1(8.33%)	0(0%)
S_PIK3CA_del	0	S_PIK3CA_del	0	32(94.12%)	13(100%)	1	0.9315				S_PIK3CA_del	0	12(100%)	9(90%)	24(96%)	0.445	0.5098				S_PIK3CA_del	0	12(100%)	9(90%)	11(91.67%)	13(100%)	0.4579	0.4916
	1		1	2(5.88%)	0(0%)							1	0(0%)	1(10%)	1(4%)							1	0(0%)	1(10%)	1(8.33%)	0(0%)
S_PIK3CA_ter	0	S_PIK3CA_ter	0	33(97.06%)	13(100%)	1	1				S_PIK3CA_ter	0	12(100%)	10(100%)	24(96%)	1	0.6379				S_PIK3CA_ter	0	12(100%)	10(100%)	11(91.67%)	13(100%)	0.7234	0.3947
	1		1	1(2.94%)	0(0%)							1	0(0%)	0(0%)	1(4%)							1	0(0%)	0(0%)	1(8.33%)	0(0%)
S_MLH1_allmis	0	S_MLH1_allmis	0	33(97.06%)	13(100%)	1	1				S_MLH1_allmis	0	12(100%)	10(100%)	24(96%)	1	0.6379				S_MLH1_allmis	0	12(100%)	10(100%)	11(91.67%)	13(100%)	0.7234	0.3947
	1		1	1(2.94%)	0(0%)							1	0(0%)	0(0%)	1(4%)							1	0(0%)	0(0%)	1(8.33%)	0(0%)
S_CTNNB1_allmis	0	S_CTNNB1_allmis	0	24(70.59%)	13(100%)	0.0428	0.071				S_CTNNB1_allmis	0	7(58.33%)	10(100%)	20(80%)	0.0714	0.0577				S_CTNNB1_allmis	0	7(58.33%)	10(100%)	7(58.33%)	13(100%)	0.0027	0.0068
	1		1	10(29.41%)	0(0%)							1	5(41.67%)	0(0%)	5(20%)							1	5(41.67%)	0(0%)	5(41.67%)	0(0%)
S_SETD2_all	0	S_SETD2_all	0	29(85.29%)	12(92.31%)	1	0.7475				S_SETD2_all	0	12(100%)	9(90%)	20(80%)	0.6288	0.5219				S_SETD2_all	0	12(100%)	9(90%)	8(66.67%)	12(92.31%)	0.2156	0.2785
	1		1	4(11.76%)	1(7.69%)							1	0(0%)	1(10%)	4(16%)							1	0(0%)	1(10%)	3(25%)	1(7.69%)
	3		3	1(2.94%)	0(0%)							3	0(0%)	0(0%)	1(4%)							3	0(0%)	0(0%)	1(8.33%)	0(0%)
S_SETD2_splice	0	S_SETD2_splice	0	33(97.06%)	13(100%)	1	1				S_SETD2_splice	0	12(100%)	10(100%)	24(96%)	1	0.6379				S_SETD2_splice	0	12(100%)	10(100%)	11(91.67%)	13(100%)	0.7234	0.3947
	1		1	1(2.94%)	0(0%)							1	0(0%)	0(0%)	1(4%)							1	0(0%)	0(0%)	1(8.33%)	0(0%)
S_SETD2_mis	0	S_SETD2_mis	0	30(88.24%)	12(92.31%)	1	0.813				S_SETD2_mis	0	12(100%)	9(90%)	21(84%)	0.8129	0.6414				S_SETD2_mis	0	12(100%)	9(90%)	9(75%)	12(92.31%)	0.5304	0.4992
	1		1	3(8.82%)	1(7.69%)							1	0(0%)	1(10%)	3(12%)							1	0(0%)	1(10%)	2(16.67%)	1(7.69%)
	2		2	1(2.94%)	0(0%)							2	0(0%)	0(0%)	1(4%)							2	0(0%)	0(0%)	1(8.33%)	0(0%)
S_SETD2_ter	0	S_SETD2_ter	0	33(97.06%)	13(100%)	1	1				S_SETD2_ter	0	12(100%)	10(100%)	24(96%)	1	0.6379				S_SETD2_ter	0	12(100%)	10(100%)	11(91.67%)	13(100%)	0.7234	0.3947
	1		1	1(2.94%)	0(0%)							1	0(0%)	0(0%)	1(4%)							1	0(0%)	0(0%)	1(8.33%)	0(0%)
S_EGF_allmis	0	S_EGF_allmis	0	32(94.12%)	13(100%)	1	0.6708				S_EGF_allmis	0	12(100%)	10(100%)	23(92%)	1	0.7655				S_EGF_allmis	0	12(100%)	10(100%)	10(83.33%)	13(100%)	0.506	0.4129
	1		1	1(2.94%)	0(0%)							1	0(0%)	0(0%)	1(4%)							1	0(0%)	0(0%)	1(8.33%)	0(0%)
	2		2	1(2.94%)	0(0%)							2	0(0%)	0(0%)	1(4%)							2	0(0%)	0(0%)	1(8.33%)	0(0%)
S_FAT4_all	0	S_FAT4_all	0	29(85.29%)	13(100%)	1	0.544				S_FAT4_all	0	11(91.67%)	10(100%)	21(84%)	1	0.7101				S_FAT4_all	0	11(91.67%)	10(100%)	8(66.67%)	13(100%)	0.1167	0.2334
	1		1	2(5.88%)	0(0%)							1	0(0%)	0(0%)	2(8%)							1	0(0%)	0(0%)	2(16.67%)	0(0%)
	2		2	2(5.88%)	0(0%)							2	1(8.33%)	0(0%)	1(4%)							2	1(8.33%)	0(0%)	1(8.33%)	0(0%)
	6		6	1(2.94%)	0(0%)							6	0(0%)	0(0%)	1(4%)							6	0(0%)	0(0%)	1(8.33%)	0(0%)
S_FAT4_mis	0	S_FAT4_mis	0	29(85.29%)	13(100%)	1	0.544				S_FAT4_mis	0	11(91.67%)	10(100%)	21(84%)	1	0.7101				S_FAT4_mis	0	11(91.67%)	10(100%)	8(66.67%)	13(100%)	0.1167	0.2334
	1		1	2(5.88%)	0(0%)							1	0(0%)	0(0%)	2(8%)							1	0(0%)	0(0%)	2(16.67%)	0(0%)
	2		2	2(5.88%)	0(0%)							2	1(8.33%)	0(0%)	1(4%)							2	1(8.33%)	0(0%)	1(8.33%)	0(0%)
	5		5	1(2.94%)	0(0%)							5	0(0%)	0(0%)	1(4%)							5	0(0%)	0(0%)	1(8.33%)	0(0%)
S_FAT4_ter	0	S_FAT4_ter	0	33(97.06%)	13(100%)	1	1				S_FAT4_ter	0	12(100%)	10(100%)	24(96%)	1	0.6379				S_FAT4_ter	0	12(100%)	10(100%)	11(91.67%)	13(100%)	0.7234	0.3947
	1		1	1(2.94%)	0(0%)							1	0(0%)	0(0%)	1(4%)							1	0(0%)	0(0%)	1(8.33%)	0(0%)
S_INPP4B_allmis	0	S_INPP4B_allmis	0	32(94.12%)	13(100%)	1	0.6708				S_INPP4B_allmis	0	12(100%)	10(100%)	23(92%)	1	0.7655				S_INPP4B_allmis	0	12(100%)	10(100%)	10(83.33%)	13(100%)	0.506	0.4129
	1		1	1(2.94%)	0(0%)							1	0(0%)	0(0%)	1(4%)							1	0(0%)	0(0%)	1(8.33%)	0(0%)
	2		2	1(2.94%)	0(0%)							2	0(0%)	0(0%)	1(4%)							2	0(0%)	0(0%)	1(8.33%)	0(0%)
S_FBXW7_all	0	S_FBXW7_all	0	29(85.29%)	10(76.92%)	0.6545	0.5048				S_FBXW7_all	0	11(91.67%)	10(100%)	18(72%)	0.6483	0.5352				S_FBXW7_all	0	11(91.67%)	10(100%)	8(66.67%)	10(76.92%)	0.4174	0.3994
	1		1	3(8.82%)	3(23.08%)							1	1(8.33%)	0(0%)	5(20%)							1	1(8.33%)	0(0%)	2(16.67%)	3(23.08%)
	2		2	1(2.94%)	0(0%)							2	0(0%)	0(0%)	1(4%)							2	0(0%)	0(0%)	1(8.33%)	0(0%)
	3		3	1(2.94%)	0(0%)							3	0(0%)	0(0%)	1(4%)							3	0(0%)	0(0%)	1(8.33%)	0(0%)
S_FBXW7_mis	0	S_FBXW7_mis	0	29(85.29%)	10(76.92%)	0.5552	0.53				S_FBXW7_mis	0	11(91.67%)	10(100%)	18(72%)	0.3202	0.2946				S_FBXW7_mis	0	11(91.67%)	10(100%)	8(66.67%)	10(76.92%)	0.3069	0.3153
	1		1	4(11.76%)	3(23.08%)							1	1(8.33%)	0(0%)	6(24%)							1	1(8.33%)	0(0%)	3(25%)	3(23.08%)
	2		2	1(2.94%)	0(0%)							2	0(0%)	0(0%)	1(4%)							2	0(0%)	0(0%)	1(8.33%)	0(0%)
S_FBXW7_ter	0	S_FBXW7_ter	0	32(94.12%)	13(100%)	1	0.9315				S_FBXW7_ter	0	12(100%)	10(100%)	23(92%)	1	0.3989				S_FBXW7_ter	0	12(100%)	10(100%)	10(83.33%)	13(100%)	0.1637	0.1072
	1		1	2(5.88%)	0(0%)							1	0(0%)	0(0%)	2(8%)							1	0(0%)	0(0%)	2(16.67%)	0(0%)
S_VEGFC_allmis	0	S_VEGFC_allmis	0	33(97.06%)	13(100%)	1	1				S_VEGFC_allmis	0	12(100%)	10(100%)	24(96%)	1	0.6379				S_VEGFC_allmis	0	12(100%)	10(100%)	11(91.67%)	13(100%)	0.7234	0.3947
	1		1	1(2.94%)	0(0%)							1	0(0%)	0(0%)	1(4%)							1	0(0%)	0(0%)	1(8.33%)	0(0%)
S_FGFR3_allmis	0	S_FGFR3_allmis	0	33(97.06%)	13(100%)	1	1				S_FGFR3_allmis	0	12(100%)	10(100%)	24(96%)	1	0.6379				S_FGFR3_allmis	0	12(100%)	10(100%)	11(91.67%)	13(100%)	0.7234	0.3947
	1		1	1(2.94%)	0(0%)							1	0(0%)	0(0%)	1(4%)							1	0(0%)	0(0%)	1(8.33%)	0(0%)
S_SLIT2_allmis	0	S_SLIT2_allmis	0	29(85.29%)	13(100%)	0.5816	0.3431				S_SLIT2_allmis	0	12(100%)	10(100%)	20(80%)	0.4959	0.2952				S_SLIT2_allmis	0	12(100%)	10(100%)	7(58.33%)	13(100%)	0.0022	0.0121
	1		1	3(8.82%)	0(0%)							1	0(0%)	0(0%)	3(12%)							1	0(0%)	0(0%)	3(25%)	0(0%)
	2		2	2(5.88%)	0(0%)							2	0(0%)	0(0%)	2(8%)							2	0(0%)	0(0%)	2(16.67%)	0(0%)
S_PDGFRA_allmis	0	S_PDGFRA_allmis	0	30(88.24%)	13(100%)	0.6729	0.4335				S_PDGFRA_allmis	0	12(100%)	10(100%)	21(84%)	0.6863	0.427				S_PDGFRA_allmis	0	12(100%)	10(100%)	8(66.67%)	13(100%)	0.013	0.0471
	1		1	3(8.82%)	0(0%)							1	0(0%)	0(0%)	3(12%)							1	0(0%)	0(0%)	3(25%)	0(0%)
	2		2	1(2.94%)	0(0%)							2	0(0%)	0(0%)	1(4%)							2	0(0%)	0(0%)	1(8.33%)	0(0%)
S_KIT_allmis	0	S_KIT_allmis	0	33(97.06%)	13(100%)	1	1				S_KIT_allmis	0	12(100%)	10(100%)	24(96%)	1	0.6379				S_KIT_allmis	0	12(100%)	10(100%)	11(91.67%)	13(100%)	0.7234	0.3947
	2		2	1(2.94%)	0(0%)							2	0(0%)	0(0%)	1(4%)							2	0(0%)	0(0%)	1(8.33%)	0(0%)
S_SPP1_allmis	0	S_SPP1_allmis	0	33(97.06%)	13(100%)	1	1				S_SPP1_allmis	0	12(100%)	9(90%)	25(100%)	0.2128	0.151				S_SPP1_allmis	0	12(100%)	9(90%)	12(100%)	13(100%)	0.2128	0.2862
	1		1	1(2.94%)	0(0%)							1	0(0%)	1(10%)	0(0%)							1	0(0%)	1(10%)	0(0%)	0(0%)
S_APC_all	0	S_APC_all	0	29(85.29%)	13(100%)	0.503	0.3431				S_APC_all	0	12(100%)	10(100%)	20(80%)	0.3477	0.2952				S_APC_all	0	12(100%)	10(100%)	7(58.33%)	13(100%)	0.0022	0.0121
	1		1	1(2.94%)	0(0%)							1	0(0%)	0(0%)	1(4%)							1	0(0%)	0(0%)	1(8.33%)	0(0%)
	2		2	4(11.76%)	0(0%)							2	0(0%)	0(0%)	4(16%)							2	0(0%)	0(0%)	4(33.33%)	0(0%)
S_APC_mis	0	S_APC_mis	0	30(88.24%)	13(100%)	0.6729	0.4335				S_APC_mis	0	12(100%)	10(100%)	21(84%)	0.6863	0.427				S_APC_mis	0	12(100%)	10(100%)	8(66.67%)	13(100%)	0.013	0.0471
	1		1	1(2.94%)	0(0%)							1	0(0%)	0(0%)	1(4%)							1	0(0%)	0(0%)	1(8.33%)	0(0%)
	2		2	3(8.82%)	0(0%)							2	0(0%)	0(0%)	3(12%)							2	0(0%)	0(0%)	3(25%)	0(0%)
S_APC_ter	0	S_APC_ter	0	33(97.06%)	13(100%)	1	1				S_APC_ter	0	12(100%)	10(100%)	24(96%)	1	0.6379				S_APC_ter	0	12(100%)	10(100%)	11(91.67%)	13(100%)	0.7234	0.3947
	2		2	1(2.94%)	0(0%)							2	0(0%)	0(0%)	1(4%)							2	0(0%)	0(0%)	1(8.33%)	0(0%)
S_RAD50_all	0	S_RAD50_all	0	30(88.24%)	13(100%)	0.6729	0.4335				S_RAD50_all	0	12(100%)	10(100%)	21(84%)	0.6863	0.427				S_RAD50_all	0	12(100%)	10(100%)	8(66.67%)	13(100%)	0.013	0.0471
	1		1	3(8.82%)	0(0%)							1	0(0%)	0(0%)	3(12%)							1	0(0%)	0(0%)	3(25%)	0(0%)
	2		2	1(2.94%)	0(0%)							2	0(0%)	0(0%)	1(4%)							2	0(0%)	0(0%)	1(8.33%)	0(0%)
S_RAD50_mis	0	S_RAD50_mis	0	31(91.18%)	13(100%)	1	0.5419				S_RAD50_mis	0	12(100%)	10(100%)	22(88%)	0.852	0.5884				S_RAD50_mis	0	12(100%)	10(100%)	9(75%)	13(100%)	0.0959	0.155
	1		1	2(5.88%)	0(0%)							1	0(0%)	0(0%)	2(8%)							1	0(0%)	0(0%)	2(16.67%)	0(0%)
	2		2	1(2.94%)	0(0%)							2	0(0%)	0(0%)	1(4%)							2	0(0%)	0(0%)	1(8.33%)	0(0%)
S_RAD50_ter	0	S_RAD50_ter	0	33(97.06%)	13(100%)	1	1				S_RAD50_ter	0	12(100%)	10(100%)	24(96%)	1	0.6379				S_RAD50_ter	0	12(100%)	10(100%)	11(91.67%)	13(100%)	0.7234	0.3947
	1		1	1(2.94%)	0(0%)							1	0(0%)	0(0%)	1(4%)							1	0(0%)	0(0%)	1(8.33%)	0(0%)
S_PDGFRB_all	0	S_PDGFRB_all	0	31(91.18%)	13(100%)	0.5502	0.66				S_PDGFRB_all	0	12(100%)	10(100%)	22(88%)	0.408	0.2441				S_PDGFRB_all	0	12(100%)	10(100%)	9(75%)	13(100%)	0.0345	0.025
	1		1	3(8.82%)	0(0%)							1	0(0%)	0(0%)	3(12%)							1	0(0%)	0(0%)	3(25%)	0(0%)
S_PDGFRB_mis	0	S_PDGFRB_mis	0	32(94.12%)	13(100%)	1	0.9315				S_PDGFRB_mis	0	12(100%)	10(100%)	23(92%)	1	0.3989				S_PDGFRB_mis	0	12(100%)	10(100%)	10(83.33%)	13(100%)	0.1637	0.1072
	1		1	2(5.88%)	0(0%)							1	0(0%)	0(0%)	2(8%)							1	0(0%)	0(0%)	2(16.67%)	0(0%)
S_PDGFRB_ter	0	S_PDGFRB_ter	0	33(97.06%)	13(100%)	1	1				S_PDGFRB_ter	0	12(100%)	10(100%)	24(96%)	1	0.6379				S_PDGFRB_ter	0	12(100%)	10(100%)	11(91.67%)	13(100%)	0.7234	0.3947
	1		1	1(2.94%)	0(0%)							1	0(0%)	0(0%)	1(4%)							1	0(0%)	0(0%)	1(8.33%)	0(0%)
S_FGFR4_allmis	0	S_FGFR4_allmis	0	33(97.06%)	13(100%)	1	1				S_FGFR4_allmis	0	12(100%)	9(90%)	25(100%)	0.2128	0.151				S_FGFR4_allmis	0	12(100%)	9(90%)	12(100%)	13(100%)	0.2128	0.2862
	1		1	1(2.94%)	0(0%)							1	0(0%)	1(10%)	0(0%)							1	0(0%)	1(10%)	0(0%)	0(0%)
S_RICTOR_allmis	0	S_RICTOR_allmis	0	32(94.12%)	13(100%)	1	0.6708				S_RICTOR_allmis	0	12(100%)	10(100%)	23(92%)	1	0.7655				S_RICTOR_allmis	0	12(100%)	10(100%)	10(83.33%)	13(100%)	0.506	0.4129
	1		1	1(2.94%)	0(0%)							1	0(0%)	0(0%)	1(4%)							1	0(0%)	0(0%)	1(8.33%)	0(0%)
	2		2	1(2.94%)	0(0%)							2	0(0%)	0(0%)	1(4%)							2	0(0%)	0(0%)	1(8.33%)	0(0%)
S_MAP3K1_all	0	S_MAP3K1_all	0	30(88.24%)	13(100%)	0.5639	0.4786				S_MAP3K1_all	0	12(100%)	9(90%)	22(88%)	0.6434	0.464				S_MAP3K1_all	0	12(100%)	9(90%)	9(75%)	13(100%)	0.0603	0.0879
	1		1	4(11.76%)	0(0%)							1	0(0%)	1(10%)	3(12%)							1	0(0%)	1(10%)	3(25%)	0(0%)
S_MAP3K1_ter	0	S_MAP3K1_ter	0	32(94.12%)	13(100%)	1	0.9315				S_MAP3K1_ter	0	12(100%)	10(100%)	23(92%)	1	0.3989				S_MAP3K1_ter	0	12(100%)	10(100%)	10(83.33%)	13(100%)	0.1637	0.1072
	1		1	2(5.88%)	0(0%)							1	0(0%)	0(0%)	2(8%)							1	0(0%)	0(0%)	2(16.67%)	0(0%)
S_MAP3K1_mis	0	S_MAP3K1_mis	0	32(94.12%)	13(100%)	1	0.9315				S_MAP3K1_mis	0	12(100%)	9(90%)	24(96%)	0.445	0.5098				S_MAP3K1_mis	0	12(100%)	9(90%)	11(91.67%)	13(100%)	0.4579	0.4916
	1		1	2(5.88%)	0(0%)							1	0(0%)	1(10%)	1(4%)							1	0(0%)	1(10%)	1(8.33%)	0(0%)
S_PIK3R1_all	0	S_PIK3R1_all	0	29(85.29%)	12(92.31%)	1	0.8761				S_PIK3R1_all	0	12(100%)	10(100%)	19(76%)	0.063	0.0485				S_PIK3R1_all	0	12(100%)	10(100%)	7(58.33%)	12(92.31%)	0.0064	0.0058
	1		1	5(14.71%)	1(7.69%)							1	0(0%)	0(0%)	6(24%)							1	0(0%)	0(0%)	5(41.67%)	1(7.69%)
S_PIK3R1_mis	0	S_PIK3R1_mis	0	31(91.18%)	13(100%)	0.5502	0.66				S_PIK3R1_mis	0	12(100%)	10(100%)	22(88%)	0.408	0.2441				S_PIK3R1_mis	0	12(100%)	10(100%)	9(75%)	13(100%)	0.0345	0.025
	1		1	3(8.82%)	0(0%)							1	0(0%)	0(0%)	3(12%)							1	0(0%)	0(0%)	3(25%)	0(0%)
S_PIK3R1_ter	0	S_PIK3R1_ter	0	32(94.12%)	13(100%)	1	0.9315				S_PIK3R1_ter	0	12(100%)	10(100%)	23(92%)	1	0.3989				S_PIK3R1_ter	0	12(100%)	10(100%)	10(83.33%)	13(100%)	0.1637	0.1072
	1		1	2(5.88%)	0(0%)							1	0(0%)	0(0%)	2(8%)							1	0(0%)	0(0%)	2(16.67%)	0(0%)
S_PIK3R1_fs	0	S_PIK3R1_fs	0	34(100%)	12(92.31%)	0.2766	0.6137				S_PIK3R1_fs	0	12(100%)	10(100%)	24(96%)	1	0.6379				S_PIK3R1_fs	0	12(100%)	10(100%)	12(100%)	12(92.31%)	1	0.445
	1		1	0(0%)	1(7.69%)							1	0(0%)	0(0%)	1(4%)							1	0(0%)	0(0%)	0(0%)	1(7.69%)
S_ROS1_all	0	S_ROS1_all	0	31(91.18%)	13(100%)	1	0.747				S_ROS1_all	0	12(100%)	10(100%)	22(88%)	1	0.8311				S_ROS1_all	0	12(100%)	10(100%)	9(75%)	13(100%)	0.2186	0.4059
	1		1	1(2.94%)	0(0%)							1	0(0%)	0(0%)	1(4%)							1	0(0%)	0(0%)	1(8.33%)	0(0%)
	2		2	1(2.94%)	0(0%)							2	0(0%)	0(0%)	1(4%)							2	0(0%)	0(0%)	1(8.33%)	0(0%)
	3		3	1(2.94%)	0(0%)							3	0(0%)	0(0%)	1(4%)							3	0(0%)	0(0%)	1(8.33%)	0(0%)
S_ROS1_ter	0	S_ROS1_ter	0	32(94.12%)	13(100%)	1	0.6708				S_ROS1_ter	0	12(100%)	10(100%)	23(92%)	1	0.7655				S_ROS1_ter	0	12(100%)	10(100%)	10(83.33%)	13(100%)	0.506	0.4129
	1		1	1(2.94%)	0(0%)							1	0(0%)	0(0%)	1(4%)							1	0(0%)	0(0%)	1(8.33%)	0(0%)
	2		2	1(2.94%)	0(0%)							2	0(0%)	0(0%)	1(4%)							2	0(0%)	0(0%)	1(8.33%)	0(0%)
S_ROS1_mis	0	S_ROS1_mis	0	32(94.12%)	13(100%)	1	0.6708				S_ROS1_mis	0	12(100%)	10(100%)	23(92%)	1	0.7655				S_ROS1_mis	0	12(100%)	10(100%)	10(83.33%)	13(100%)	0.506	0.4129
	1		1	1(2.94%)	0(0%)							1	0(0%)	0(0%)	1(4%)							1	0(0%)	0(0%)	1(8.33%)	0(0%)
	2		2	1(2.94%)	0(0%)							2	0(0%)	0(0%)	1(4%)							2	0(0%)	0(0%)	1(8.33%)	0(0%)
S_IFNGR1_allfs	0	S_IFNGR1_allfs	0	33(97.06%)	13(100%)	1	1				S_IFNGR1_allfs	0	12(100%)	10(100%)	24(96%)	1	0.6379				S_IFNGR1_allfs	0	12(100%)	10(100%)	11(91.67%)	13(100%)	0.7234	0.3947
	1		1	1(2.94%)	0(0%)							1	0(0%)	0(0%)	1(4%)							1	0(0%)	0(0%)	1(8.33%)	0(0%)
S_MET_all	0	S_MET_all	0	32(94.12%)	13(100%)	1	0.9315				S_MET_all	0	12(100%)	10(100%)	23(92%)	1	0.3989				S_MET_all	0	12(100%)	10(100%)	10(83.33%)	13(100%)	0.1637	0.1072
	1		1	2(5.88%)	0(0%)							1	0(0%)	0(0%)	2(8%)							1	0(0%)	0(0%)	2(16.67%)	0(0%)
S_MET_mis	0	S_MET_mis	0	33(97.06%)	13(100%)	1	1				S_MET_mis	0	12(100%)	10(100%)	24(96%)	1	0.6379				S_MET_mis	0	12(100%)	10(100%)	11(91.67%)	13(100%)	0.7234	0.3947
	1		1	1(2.94%)	0(0%)							1	0(0%)	0(0%)	1(4%)							1	0(0%)	0(0%)	1(8.33%)	0(0%)
S_MET_ter	0	S_MET_ter	0	33(97.06%)	13(100%)	1	1				S_MET_ter	0	12(100%)	10(100%)	24(96%)	1	0.6379				S_MET_ter	0	12(100%)	10(100%)	11(91.67%)	13(100%)	0.7234	0.3947
	1		1	1(2.94%)	0(0%)							1	0(0%)	0(0%)	1(4%)							1	0(0%)	0(0%)	1(8.33%)	0(0%)
S_WNT2_allmis	0	S_WNT2_allmis	0	33(97.06%)	13(100%)	1	1				S_WNT2_allmis	0	12(100%)	10(100%)	24(96%)	1	0.6379				S_WNT2_allmis	0	12(100%)	10(100%)	11(91.67%)	13(100%)	0.7234	0.3947
	1		1	1(2.94%)	0(0%)							1	0(0%)	0(0%)	1(4%)							1	0(0%)	0(0%)	1(8.33%)	0(0%)
S_KMT2C_all	0	S_KMT2C_all	0	25(73.53%)	9(69.23%)	0.8691	0.8672				S_KMT2C_all	0	10(83.33%)	8(80%)	16(64%)	0.3845	0.2855				S_KMT2C_all	0	10(83.33%)	8(80%)	7(58.33%)	9(69.23%)	0.4986	0.3957
	1		1	4(11.76%)	2(15.38%)							1	2(16.67%)	1(10%)	3(12%)							1	2(16.67%)	1(10%)	1(8.33%)	2(15.38%)
	2		2	3(8.82%)	2(15.38%)							2	0(0%)	0(0%)	5(20%)							2	0(0%)	0(0%)	3(25%)	2(15.38%)
	3		3	1(2.94%)	0(0%)							3	0(0%)	1(10%)	0(0%)							3	0(0%)	1(10%)	0(0%)	0(0%)
	4		4	1(2.94%)	0(0%)							4	0(0%)	0(0%)	1(4%)							4	0(0%)	0(0%)	1(8.33%)	0(0%)
S_KMT2C_mis	0	S_KMT2C_mis	0	25(73.53%)	9(69.23%)	0.9021	0.8519				S_KMT2C_mis	0	10(83.33%)	8(80%)	16(64%)	0.8429	0.7354				S_KMT2C_mis	0	10(83.33%)	8(80%)	7(58.33%)	9(69.23%)	0.8662	0.7676
	1		1	5(14.71%)	2(15.38%)							1	2(16.67%)	1(10%)	4(16%)							1	2(16.67%)	1(10%)	2(16.67%)	2(15.38%)
	2		2	3(8.82%)	2(15.38%)							2	0(0%)	1(10%)	4(16%)							2	0(0%)	1(10%)	2(16.67%)	2(15.38%)
	4		4	1(2.94%)	0(0%)							4	0(0%)	0(0%)	1(4%)							4	0(0%)	0(0%)	1(8.33%)	0(0%)
S_KMT2C_ter	0	S_KMT2C_ter	0	33(97.06%)	13(100%)	1	1				S_KMT2C_ter	0	12(100%)	9(90%)	25(100%)	0.2128	0.151				S_KMT2C_ter	0	12(100%)	9(90%)	12(100%)	13(100%)	0.2128	0.2862
	1		1	1(2.94%)	0(0%)							1	0(0%)	1(10%)	0(0%)							1	0(0%)	1(10%)	0(0%)	0(0%)
S_KMT2C_splice	0	S_KMT2C_splice	0	33(97.06%)	13(100%)	1	1				S_KMT2C_splice	0	12(100%)	10(100%)	24(96%)	1	0.6379				S_KMT2C_splice	0	12(100%)	10(100%)	11(91.67%)	13(100%)	0.7234	0.3947
	1		1	1(2.94%)	0(0%)							1	0(0%)	0(0%)	1(4%)							1	0(0%)	0(0%)	1(8.33%)	0(0%)
S_HECW1_all	0	S_HECW1_all	0	30(88.24%)	13(100%)	0.6729	0.4335				S_HECW1_all	0	12(100%)	9(90%)	22(88%)	0.783	0.7203				S_HECW1_all	0	12(100%)	9(90%)	9(75%)	13(100%)	0.1408	0.2972
	1		1	3(8.82%)	0(0%)							1	0(0%)	1(10%)	2(8%)							1	0(0%)	1(10%)	2(16.67%)	0(0%)
	3		3	1(2.94%)	0(0%)							3	0(0%)	0(0%)	1(4%)							3	0(0%)	0(0%)	1(8.33%)	0(0%)
S_HECW1_mis	0	S_HECW1_mis	0	31(91.18%)	13(100%)	1	0.5419				S_HECW1_mis	0	12(100%)	9(90%)	23(92%)	0.7101	0.6911				S_HECW1_mis	0	12(100%)	9(90%)	10(83.33%)	13(100%)	0.3586	0.4835
	1		1	2(5.88%)	0(0%)							1	0(0%)	1(10%)	1(4%)							1	0(0%)	1(10%)	1(8.33%)	0(0%)
	3		3	1(2.94%)	0(0%)							3	0(0%)	0(0%)	1(4%)							3	0(0%)	0(0%)	1(8.33%)	0(0%)
S_HECW1_ter	0	S_HECW1_ter	0	33(97.06%)	13(100%)	1	1				S_HECW1_ter	0	12(100%)	10(100%)	24(96%)	1	0.6379				S_HECW1_ter	0	12(100%)	10(100%)	11(91.67%)	13(100%)	0.7234	0.3947
	1		1	1(2.94%)	0(0%)							1	0(0%)	0(0%)	1(4%)							1	0(0%)	0(0%)	1(8.33%)	0(0%)
S_EGFR_allmis	0	S_EGFR_allmis	0	33(97.06%)	13(100%)	1	1				S_EGFR_allmis	0	12(100%)	10(100%)	24(96%)	1	0.6379				S_EGFR_allmis	0	12(100%)	10(100%)	11(91.67%)	13(100%)	0.7234	0.3947
	1		1	1(2.94%)	0(0%)							1	0(0%)	0(0%)	1(4%)							1	0(0%)	0(0%)	1(8.33%)	0(0%)
S_PMS2_allmis	0	S_PMS2_allmis	0	33(97.06%)	13(100%)	1	1				S_PMS2_allmis	0	12(100%)	10(100%)	24(96%)	1	0.6379				S_PMS2_allmis	0	12(100%)	10(100%)	11(91.67%)	13(100%)	0.7234	0.3947
	1		1	1(2.94%)	0(0%)							1	0(0%)	0(0%)	1(4%)							1	0(0%)	0(0%)	1(8.33%)	0(0%)
S_FGFR1_allmis	0	S_FGFR1_allmis	0	33(97.06%)	13(100%)	1	1				S_FGFR1_allmis	0	12(100%)	9(90%)	25(100%)	0.2128	0.151				S_FGFR1_allmis	0	12(100%)	9(90%)	12(100%)	13(100%)	0.2128	0.2862
	1		1	1(2.94%)	0(0%)							1	0(0%)	1(10%)	0(0%)							1	0(0%)	1(10%)	0(0%)	0(0%)
S_TGFBR1_all	0	S_TGFBR1_all	0	32(94.12%)	13(100%)	1	0.9315				S_TGFBR1_all	0	12(100%)	10(100%)	23(92%)	1	0.3989				S_TGFBR1_all	0	12(100%)	10(100%)	10(83.33%)	13(100%)	0.1637	0.1072
	1		1	2(5.88%)	0(0%)							1	0(0%)	0(0%)	2(8%)							1	0(0%)	0(0%)	2(16.67%)	0(0%)
S_TGFBR1_mis	0	S_TGFBR1_mis	0	33(97.06%)	13(100%)	1	1				S_TGFBR1_mis	0	12(100%)	10(100%)	24(96%)	1	0.6379				S_TGFBR1_mis	0	12(100%)	10(100%)	11(91.67%)	13(100%)	0.7234	0.3947
	1		1	1(2.94%)	0(0%)							1	0(0%)	0(0%)	1(4%)							1	0(0%)	0(0%)	1(8.33%)	0(0%)
S_TGFBR1_allter	0	S_TGFBR1_allter	0	33(97.06%)	13(100%)	1	1				S_TGFBR1_allter	0	12(100%)	10(100%)	24(96%)	1	0.6379				S_TGFBR1_allter	0	12(100%)	10(100%)	11(91.67%)	13(100%)	0.7234	0.3947
	1		1	1(2.94%)	0(0%)							1	0(0%)	0(0%)	1(4%)							1	0(0%)	0(0%)	1(8.33%)	0(0%)
S_ABL1_allmis	0	S_ABL1_allmis	0	33(97.06%)	13(100%)	1	1				S_ABL1_allmis	0	12(100%)	10(100%)	24(96%)	1	0.6379				S_ABL1_allmis	0	12(100%)	10(100%)	11(91.67%)	13(100%)	0.7234	0.3947
	1		1	1(2.94%)	0(0%)							1	0(0%)	0(0%)	1(4%)							1	0(0%)	0(0%)	1(8.33%)	0(0%)
S_NOTCH1_allmis	0	S_NOTCH1_allmis	0	33(97.06%)	13(100%)	1	1				S_NOTCH1_allmis	0	12(100%)	10(100%)	24(96%)	1	0.6379				S_NOTCH1_allmis	0	12(100%)	10(100%)	11(91.67%)	13(100%)	0.7234	0.3947
	1		1	1(2.94%)	0(0%)							1	0(0%)	0(0%)	1(4%)							1	0(0%)	0(0%)	1(8.33%)	0(0%)
S_JAK2_all	0	S_JAK2_all	0	31(91.18%)	13(100%)	0.5502	0.66				S_JAK2_all	0	12(100%)	10(100%)	22(88%)	0.408	0.2441				S_JAK2_all	0	12(100%)	10(100%)	9(75%)	13(100%)	0.0345	0.025
	1		1	3(8.82%)	0(0%)							1	0(0%)	0(0%)	3(12%)							1	0(0%)	0(0%)	3(25%)	0(0%)
S_JAK2_mis	0	S_JAK2_mis	0	32(94.12%)	13(100%)	1	0.9315				S_JAK2_mis	0	12(100%)	10(100%)	23(92%)	1	0.3989				S_JAK2_mis	0	12(100%)	10(100%)	10(83.33%)	13(100%)	0.1637	0.1072
	1		1	2(5.88%)	0(0%)							1	0(0%)	0(0%)	2(8%)							1	0(0%)	0(0%)	2(16.67%)	0(0%)
S_JAK2_ter	0	S_JAK2_ter	0	33(97.06%)	13(100%)	1	1				S_JAK2_ter	0	12(100%)	10(100%)	24(96%)	1	0.6379				S_JAK2_ter	0	12(100%)	10(100%)	11(91.67%)	13(100%)	0.7234	0.3947
	1		1	1(2.94%)	0(0%)							1	0(0%)	0(0%)	1(4%)							1	0(0%)	0(0%)	1(8.33%)	0(0%)
S_PTPRD_allmis	0	S_PTPRD_allmis	0	31(91.18%)	13(100%)	0.5502	0.66				S_PTPRD_allmis	0	12(100%)	10(100%)	22(88%)	0.408	0.2441				S_PTPRD_allmis	0	12(100%)	10(100%)	9(75%)	13(100%)	0.0345	0.025
	1		1	3(8.82%)	0(0%)							1	0(0%)	0(0%)	3(12%)							1	0(0%)	0(0%)	3(25%)	0(0%)
S_NTRK2_allmis	0	S_NTRK2_allmis	0	33(97.06%)	13(100%)	1	1				S_NTRK2_allmis	0	12(100%)	10(100%)	24(96%)	1	0.6379				S_NTRK2_allmis	0	12(100%)	10(100%)	11(91.67%)	13(100%)	0.7234	0.3947
	1		1	1(2.94%)	0(0%)							1	0(0%)	0(0%)	1(4%)							1	0(0%)	0(0%)	1(8.33%)	0(0%)
S_AFF2_all	0	S_AFF2_all	0	32(94.12%)	13(100%)	1	0.6708				S_AFF2_all	0	12(100%)	10(100%)	23(92%)	1	0.7655				S_AFF2_all	0	12(100%)	10(100%)	10(83.33%)	13(100%)	0.506	0.4129
	1		1	1(2.94%)	0(0%)							1	0(0%)	0(0%)	1(4%)							1	0(0%)	0(0%)	1(8.33%)	0(0%)
	4		4	1(2.94%)	0(0%)							4	0(0%)	0(0%)	1(4%)							4	0(0%)	0(0%)	1(8.33%)	0(0%)
S_AFF2_mis	0	S_AFF2_mis	0	32(94.12%)	13(100%)	1	0.6708				S_AFF2_mis	0	12(100%)	10(100%)	23(92%)	1	0.7655				S_AFF2_mis	0	12(100%)	10(100%)	10(83.33%)	13(100%)	0.506	0.4129
	1		1	1(2.94%)	0(0%)							1	0(0%)	0(0%)	1(4%)							1	0(0%)	0(0%)	1(8.33%)	0(0%)
	3		3	1(2.94%)	0(0%)							3	0(0%)	0(0%)	1(4%)							3	0(0%)	0(0%)	1(8.33%)	0(0%)
S_AFF2_intronic	0	S_AFF2_intronic	0	33(97.06%)	13(100%)	1	1				S_AFF2_intronic	0	12(100%)	10(100%)	24(96%)	1	0.6379				S_AFF2_intronic	0	12(100%)	10(100%)	11(91.67%)	13(100%)	0.7234	0.3947
	1		1	1(2.94%)	0(0%)							1	0(0%)	0(0%)	1(4%)							1	0(0%)	0(0%)	1(8.33%)	0(0%)
S_AMER1_allmis	0	S_AMER1_allmis	0	33(97.06%)	13(100%)	1	1				S_AMER1_allmis	0	12(100%)	10(100%)	24(96%)	1	0.6379				S_AMER1_allmis	0	12(100%)	10(100%)	11(91.67%)	13(100%)	0.7234	0.3947
	1		1	1(2.94%)	0(0%)							1	0(0%)	0(0%)	1(4%)							1	0(0%)	0(0%)	1(8.33%)	0(0%)
