# Supplementary material for: Utility of a custom designed next generation DNA sequencing gene panel to molecularly classify endometrial cancers according to The Cancer Genome Atlas subgroups
Source: BMC Med Genomics. 2020 Nov 30;13:179. doi: 10.1186/s12920-020-00824-8 (PMC7706212; doi:10.1186/s12920-020-00824-8)
Supplement: Supplementary file 6 — Additional file 6. Table S6 - PrDSM pathogenicity scores for synonymous variants. [file 12920_2020_824_MOESM6_ESM.xlsx]

## Sheet: PrDSM Synonymous variants
#Chr	Pos	Id	Ref	Alt	TraP	SilVA	FATHMM-MKL	PrDSM	Interpretation	GeneID	TranscriptID	GeneName
2	231042332	.	G	A	0.001998	0.00734523	0.00192998	0.00375774	benign	ENSG00000135899	ENST00000258381	SP110
4	88902692	.	T	C	0.001998	nan	0.00570994	0.00385397	benign	ENSG00000118785	ENST00000395080	SPP1
7	151919665	.	C	T	0.00799201	0.00314795	0.00799992	0.00637996	benign	ENSG00000055609	ENST00000262189	KMT2C
2	148602748	.	T	C	0.00899101	0.00419727	0.0102599	0.00781606	benign	ENSG00000121989	ENST00000241416	ACVR2A
4	126373322	.	C	T	0.000999001	0.00209864	0.0242898	0.00912913	benign	ENSG00000196159	ENST00000394329	FAT4
9	8518395	.	G	A	0.00499501	nan	0.0137599	0.00937743	benign	ENSG00000153707	ENST00000381196	PTPRD
19	44050103	.	T	C	0.00499501	0.00104932	0.0230698	0.0097047	benign	ENSG00000073050	ENST00000262887	XRCC1
16	15850204	.	A	G	0.015984	nan	0.00464995	0.010317	benign	ENSG00000133392	ENST00000396324	MYH11
3	119263635	.	T	G	0.002997	0.0241343	0.00469995	0.0106104	benign	ENSG00000121594	ENST00000264246	CD80
16	23646208	.	G	A	0.021978	0.00734523	0.00255997	0.0106277	benign	ENSG00000083093	ENST00000261584	PALB2
4	88902725	.	G	A	0.017982	nan	0.00347996	0.010731	benign	ENSG00000118785	ENST00000395080	SPP1
1	65303665	.	G	A	0.000999001	0.00419727	0.0292897	0.0114953	benign	ENSG00000162434	ENST00000342505	JAK1
1	25233823	.	C	T	0.00599401	0.00524659	0.0280397	0.0130934	benign	ENSG00000020633	ENST00000399916	RUNX3
16	15842023	.	G	A	0.013986	nan	0.0122299	0.0131079	benign	ENSG00000133392	ENST00000396324	MYH11
19	11170839	.	T	C	0.00999001	nan	0.0176198	0.0138049	benign	ENSG00000127616	ENST00000429416	SMARCA4
3	108081247	.	G	A	0.012987	nan	0.0155298	0.0142584	benign	ENSG00000114455	ENST00000357759	HHLA2
11	108124670	.	C	T	0.020979	0.00419727	0.0176398	0.014272	benign	ENSG00000149311	ENST00000278616	ATM
6	117662682	.	A	G	0.00799201	0.00104932	0.0340197	0.0143537	benign	ENSG00000047936	ENST00000368508	ROS1
X	147743647	.	A	G	0.013986	0.0209864	0.00868991	0.0145541	benign	ENSG00000155966	ENST00000370460	AFF2
3	49928907	.	A	G	0.003996	0.00839454	0.0315897	0.0146601	benign	ENSG00000164078	ENST00000296474	MST1R
19	11138595	.	G	A	0.001998	0.00209864	0.0401496	0.0147487	benign	ENSG00000127616	ENST00000429416	SMARCA4
7	151932965	.	C	T	0.016983	0.00944386	0.0184498	0.0149589	benign	ENSG00000055609	ENST00000262189	KMT2C
10	88659788	.	G	A	0.00599401	0.0188877	0.0200998	0.0149938	benign	ENSG00000107779	ENST00000372037	BMPR1A
19	50919769	.	C	T	0.001998	0.00314795	0.0402396	0.0151285	benign	ENSG00000142539	ENST00000599632	CTD-2545M3.6
19	11170827	.	C	T	0.000999001	0.019937	0.0258197	0.0155853	benign	ENSG00000127616	ENST00000429416	SMARCA4
17	51900922	.	C	T	0.00999001	0.00209864	0.0361496	0.0160794	benign	ENSG00000141200	ENST00000268919	KIF2B
2	141707967	.	G	A	0.013986	0.00839454	0.0271297	0.0165034	benign	ENSG00000168702	ENST00000389484	LRP1B
4	143043340	.	A	G	0.000999001	nan	0.0321097	0.0165543	benign	ENSG00000109452	ENST00000513000	INPP4B
X	148035200	.	G	A	0.030969	nan	0.00244998	0.0167095	benign	ENSG00000155966	ENST00000370460	AFF2
17	29508775	.	G	A	0.001998	nan	0.0337697	0.0178838	benign	ENSG00000196712	ENST00000358273	NF1
10	88649955	.	A	T	0.011988	0.023085	0.0240398	0.0197043	benign	ENSG00000107779	ENST00000372037	BMPR1A
19	50905150	.	C	T	0.001998	0.00839454	0.0489395	0.0197774	benign	ENSG00000062822	ENST00000440232	POLD1
17	29553485	.	G	A	0.000999001	nan	0.0394296	0.0202143	benign	ENSG00000196712	ENST00000358273	NF1
3	37059052	.	C	A	0.030969	0.00314795	0.0273097	0.0204756	benign	ENSG00000076242	ENST00000231790	MLH1
9	8518143	.	T	C	0.000999001	nan	0.0402596	0.0206293	benign	ENSG00000153707	ENST00000381196	PTPRD
2	190719000	.	G	A	0.031968	0.00314795	0.0285197	0.0212119	benign	ENSG00000064933	ENST00000441310	PMS1
15	88472566	.	G	A	0.000999001	0.0314795	0.0325397	0.0216727	benign	ENSG00000140538	ENST00000360948	NTRK3
4	126242006	.	T	G	0.00599401	0.00209864	0.0576594	0.0219174	benign	ENSG00000196159	ENST00000394329	FAT4
4	126411636	.	C	T	0.00499501	0.00314795	0.0597194	0.0226208	benign	ENSG00000196159	ENST00000394329	FAT4
4	126336649	.	C	T	0.0539461	0.00734523	0.0105299	0.0239404	benign	ENSG00000196159	ENST00000394329	FAT4
2	141607771	.	G	A	0.003996	0.00419727	0.0645394	0.0242442	benign	ENSG00000168702	ENST00000389484	LRP1B
2	48010570	.	G	A	0.0499501	0.00314795	0.0226898	0.0252626	benign	ENSG00000116062	ENST00000234420	MSH6
7	43484230	.	T	C	0.010989	0.00104932	0.0642894	0.0254426	benign	ENSG00000002746	ENST00000395891	HECW1
2	141571329	.	T	C	0.00999001	nan	0.0417196	0.0258548	benign	ENSG00000168702	ENST00000389484	LRP1B
17	51900733	.	G	T	0.031968	0.00209864	0.0452995	0.0264554	benign	ENSG00000141200	ENST00000268919	KIF2B
6	117665376	.	A	G	0.046953	0.0146905	0.0191498	0.0269311	benign	ENSG00000047936	ENST00000368508	ROS1
4	55138646	.	G	A	0.00999001	0.00314795	0.0687593	0.0272991	benign	ENSG00000134853	ENST00000257290	PDGFRA
5	176523099	.	T	A	0.024975	0.023085	0.0347497	0.0276032	benign	ENSG00000160867	ENST00000292408	FGFR4
5	79961161	.	G	A	0.018981	0.00314795	0.0607794	0.0276361	benign	ENSG00000113318	ENST00000265081	MSH3
9	133760351	.	T	C	0.003996	0.00629591	0.0733793	0.0278904	benign	ENSG00000097007	ENST00000372348	ABL1
7	43594315	.	C	T	0.011988	0.00524659	0.0673493	0.0281946	benign	ENSG00000002746	ENST00000395891	HECW1
17	75398544	.	A	G	0.016983	0.00419727	0.0637594	0.0283132	benign	ENSG00000184640	ENST00000427177	2020-09-09
2	141625673	.	G	A	0.001998	0.00944386	0.0741893	0.0285437	benign	ENSG00000168702	ENST00000389484	LRP1B
4	126411351	.	G	A	0.0719281	0.00629591	0.00922991	0.0291513	benign	ENSG00000196159	ENST00000394329	FAT4
1	156811908	.	G	A	0.001998	0.00839454	0.0771592	0.0291839	benign	ENSG00000027644	ENST00000368195	INSRR
5	112175491	.	G	A	0.00999001	0.00314795	0.0764492	0.0298624	benign	ENSG00000134982	ENST00000457016	APC
11	108122732	.	C	T	0.0799201	0.00314795	0.00831992	0.0304627	benign	ENSG00000149311	ENST00000278616	ATM
3	47088028	.	G	T	0.0619381	0.00524659	0.0254597	0.0308815	benign	ENSG00000181555	ENST00000409792	SETD2
2	142238008	.	G	T	0.023976	0.00524659	0.0638294	0.0310173	benign	ENSG00000168702	ENST00000389484	LRP1B
4	88903853	.	C	T	0.047952	nan	0.0145999	0.031276	benign	ENSG00000118785	ENST00000395080	SPP1
7	43590091	.	G	A	0.046953	0.019937	0.0307797	0.0325566	benign	ENSG00000002746	ENST00000395891	HECW1
6	137525517	.	G	T	0.0539461	0.0104932	0.0336497	0.0326963	benign	ENSG00000027697	ENST00000367739	IFNGR1
5	176520224	.	T	C	0.012987	0.0356768	0.0497995	0.0328211	benign	ENSG00000160867	ENST00000292408	FGFR4
17	51900733	.	G	A	0.0639361	0.00209864	0.0324797	0.0328381	benign	ENSG00000141200	ENST00000268919	KIF2B
9	139401298	.	C	T	0.024975	0.0314795	0.0421496	0.032868	benign	ENSG00000148400	ENST00000277541	NOTCH1
7	151843747	.	C	T	0.023976	0.00419727	0.0705393	0.0329042	benign	ENSG00000055609	ENST00000262189	KMT2C
7	152346093	.	G	A	0.0839161	0.00419727	0.0106999	0.0329378	benign	ENSG00000196584	ENST00000359321	XRCC2
4	126371660	.	G	A	0.042957	0.00209864	0.0544795	0.0331784	benign	ENSG00000196159	ENST00000394329	FAT4
7	116435720	.	C	T	0.0769231	0.00209864	0.0210798	0.0333672	benign	ENSG00000105976	ENST00000318493	MET
19	50912905	.	G	A	0.003996	0.00104932	0.095639	0.0335615	benign	ENSG00000062822	ENST00000440232	POLD1
16	68862165	.	C	T	0.000999001	nan	0.0666093	0.0338042	benign	ENSG00000039068	ENST00000261769	CDH1
19	11097217	.	T	C	0.00699301	0.00209864	0.0929991	0.0340302	benign	ENSG00000127616	ENST00000429416	SMARCA4
1	156848995	.	C	T	0.002997	nan	0.0660693	0.0345332	benign	ENSG00000198400	ENST00000524377	NTRK1
X	63413095	.	T	C	0.0889111	0.00524659	0.00947991	0.0345459	benign	ENSG00000184675	ENST00000330258	AMER1
21	34635640	.	T	C	0.0729271	0.00314795	0.0276697	0.0345816	benign	ENSG00000159110	ENST00000342136	IFNAR2
4	55141085	.	G	A	0.022977	0.0535152	0.0280197	0.0348373	benign	ENSG00000134853	ENST00000257290	PDGFRA
9	139402551	.	A	G	0.023976	0.0482686	0.0324297	0.0348914	benign	ENSG00000148400	ENST00000277541	NOTCH1
17	41245196	.	C	T	0.0899101	0.00314795	0.0119199	0.0349926	benign	ENSG00000012048	ENST00000471181	BRCA1
10	123279676	.	C	T	0.035964	0.00314795	0.0663493	0.0351538	benign	ENSG00000066468	ENST00000457416	FGFR2
16	23641147	.	G	A	0.030969	0.0104932	0.0648394	0.0354339	benign	ENSG00000083093	ENST00000261584	PALB2
5	79966029	.	G	A	0.0569431	nan	0.0159998	0.0364714	benign	ENSG00000113318	ENST00000265081	MSH3
19	17943713	.	T	C	0.037962	0.00419727	0.0692493	0.0371362	benign	ENSG00000105639	ENST00000458235	JAK3
7	6017258	.	T	C	0.000999001	0.043022	0.0687093	0.0375768	benign	ENSG00000122512	ENST00000265849	PMS2
5	131976405	.	G	A	0.001998	0.0419727	0.0687793	0.0375833	benign	ENSG00000113522	ENST00000265335	RAD50
10	8105990	.	G	A	0.020979	0.0304302	0.0614994	0.0376362	benign	ENSG00000107485	ENST00000379328	GATA3
7	116435768	.	C	T	0.0529471	nan	0.0235198	0.0382334	benign	ENSG00000105976	ENST00000318493	MET
19	11135039	.	G	A	0.020979	0.043022	0.0530095	0.0390035	benign	ENSG00000127616	ENST00000429416	SMARCA4
18	45375015	.	C	T	0.002997	0.0146905	0.099359	0.0390155	benign	ENSG00000175387	ENST00000402690	SMAD2
5	67522722	.	C	T	0.0499501	nan	0.0294997	0.0397249	benign	ENSG00000145675	ENST00000521381	PIK3R1
17	75303230	.	G	T	0.041958	0.0356768	0.0419196	0.0398515	benign	ENSG00000184640	ENST00000427177	2020-09-09
19	50909765	.	C	T	0.046953	nan	0.0332297	0.0400914	benign	ENSG00000062822	ENST00000440232	POLD1
19	11132514	.	G	A	0.027972	0.0619098	0.0309297	0.0402705	benign	ENSG00000127616	ENST00000429416	SMARCA4
19	1220486	.	C	T	0.028971	0.04617	0.0518895	0.0423435	benign	ENSG00000118046	ENST00000326873	STK11
19	10477206	.	G	A	0.047952	nan	0.0369896	0.0424708	benign	ENSG00000105397	ENST00000525621	TYK2
7	43506158	.	T	C	0.001998	nan	0.0830492	0.0425236	benign	ENSG00000002746	ENST00000395891	HECW1
1	79125116	.	C	A	0.00699301	0.0776495	0.0429896	0.042544	benign	ENSG00000137965	ENST00000370747	IFI44
6	117710589	.	C	T	0.0839161	0.00104932	0.0439696	0.0429783	benign	ENSG00000047936	ENST00000368508	ROS1
19	17950299	.	G	A	0.013986	0.0619098	0.0531995	0.0430317	benign	ENSG00000105639	ENST00000458235	JAK3
21	45658362	.	C	T	0.023976	0.0283316	0.0775592	0.0432889	benign	ENSG00000160223	ENST00000407780	ICOSLG
X	148039875	.	A	G	0.033966	0.00314795	0.0939891	0.043701	benign	ENSG00000155966	ENST00000370460	AFF2
1	27101587	.	G	A	0.0509491	0.00209864	0.0798892	0.0443123	benign	ENSG00000117713	ENST00000324856	ARID1A
4	126369857	.	C	T	0.010989	0.00524659	0.118299	0.0448448	benign	ENSG00000196159	ENST00000394329	FAT4
4	1803251	.	T	C	0.0709291	nan	0.0192898	0.0451094	benign	ENSG00000068078	ENST00000340107	FGFR3
15	73995165	.	A	C	0.017982	nan	0.0726193	0.0453006	benign	ENSG00000103855	ENST00000318443	CD276
1	65335095	.	T	C	0.00999001	0.0807975	0.0464595	0.045749	benign	ENSG00000162434	ENST00000342505	JAK1
19	50917097	.	A	G	0.0769231	0.0272823	0.0340497	0.046085	benign	ENSG00000062822	ENST00000440232	POLD1
7	6026722	.	G	A	0.0819181	0.0472193	0.0096599	0.0462658	benign	ENSG00000122512	ENST00000265849	PMS2
13	32913919	.	C	T	0.131868	0.00734523	0.000889991	0.0467011	benign	ENSG00000139618	ENST00000544455	BRCA2
2	231072760	.	T	G	0.0719281	0.0272823	0.0409696	0.0467266	benign	ENSG00000135899	ENST00000258381	SP110
4	1807819	.	C	A	0.020979	0.0146905	0.104779	0.0468161	benign	ENSG00000068078	ENST00000340107	FGFR3
17	51900745	.	G	T	0.0769231	0.0167891	0.0468395	0.0468506	benign	ENSG00000141200	ENST00000268919	KIF2B
17	41234470	.	A	G	0.0529471	nan	0.0410996	0.0470233	benign	ENSG00000012048	ENST00000471181	BRCA1
15	88423504	.	C	T	0.0699301	0.023085	0.0491995	0.0474049	benign	ENSG00000140538	ENST00000360948	NTRK3
1	225707246	.	C	T	0.00999001	0.00209864	0.130559	0.0475491	benign	ENSG00000154380	ENST00000366844	ENAH
4	55152121	.	G	A	0.00799201	0.019937	0.115079	0.0476693	benign	ENSG00000134853	ENST00000257290	PDGFRA
4	55604639	.	C	T	0.101898	0.0262329	0.0169798	0.0483703	benign	ENSG00000157404	ENST00000288135	KIT
1	156830891	.	C	G	0.0609391	0.00314795	0.0827292	0.0489387	benign	ENSG00000198400	ENST00000524377	NTRK1
7	151873853	.	C	T	0.0759241	nan	0.0224798	0.0492019	benign	ENSG00000055609	ENST00000262189	KMT2C
9	139399977	.	G	A	0.040959	0.0514166	0.0554494	0.049275	benign	ENSG00000148400	ENST00000277541	NOTCH1
8	90967711	.	A	G	0.0659341	nan	0.0336197	0.0497769	benign	ENSG00000104320	ENST00000265433	NBN
10	43609941	.	C	T	0.015984	0.0755509	0.0578794	0.0498048	benign	ENSG00000165731	ENST00000355710	RET
16	15842005	.	G	A	0.020979	nan	0.0788092	0.0498941	benign	ENSG00000133392	ENST00000396324	MYH11
1	11288758	.	G	A	0.024975	nan	0.0751192	0.0500471	benign	ENSG00000198793	ENST00000361445	MTOR
18	50683847	.	T	G	0.110889	0.00314795	0.0441896	0.0527422	benign	ENSG00000187323	ENST00000442544	DCC
21	34615991	.	C	T	0.0989011	0.04617	0.0131599	0.0527437	benign	ENSG00000159110	ENST00000342136	IFNAR2
9	87563460	.	C	T	0.002997	0.0807975	0.0744693	0.0527546	benign	ENSG00000148053	ENST00000376214	NTRK2
19	17947969	.	C	G	0.00899101	0.089192	0.0620294	0.0534041	benign	ENSG00000105639	ENST00000458235	JAK3
15	41805238	.	G	T	0.0869131	0.0125918	0.0643394	0.0546148	benign	ENSG00000062524	ENST00000263800	LTK
19	17953215	.	G	A	0.0619381	0.0755509	0.0292697	0.0555862	benign	ENSG00000105639	ENST00000458235	JAK3
15	41804991	.	C	T	0.0559441	0.0335782	0.0775992	0.0557072	benign	ENSG00000062524	ENST00000263800	LTK
1	162731135	.	T	C	0.024975	0.00629591	0.136159	0.0558099	benign	ENSG00000162733	ENST00000367922	DDR2
6	29693294	.	C	A	0.047952	0.04617	0.0758592	0.0566604	benign	ENSG00000204642	ENST00000259951	HLA-F
3	49933526	.	G	A	0.116883	0.0377754	0.0154498	0.0567028	benign	ENSG00000164078	ENST00000296474	MST1R
17	16029503	.	C	T	0.03996	0.0136411	0.116629	0.0567433	benign	ENSG00000141027	ENST00000268712	NCOR1
4	110920946	.	C	T	0.138861	0.00839454	0.0236898	0.0569818	benign	ENSG00000138798	ENST00000265171	EGF
2	48010558	.	C	A	0.0899101	nan	0.0276597	0.0587849	benign	ENSG00000116062	ENST00000234420	MSH6
3	49932730	.	G	T	0.0789211	0.00314795	0.0946791	0.058916	benign	ENSG00000164078	ENST00000296474	MST1R
8	90995019	.	C	T	0.017982	nan	0.100969	0.0594755	benign	ENSG00000104320	ENST00000265433	NBN
6	29691451	.	G	A	0.0579421	0.105981	0.0192998	0.0610743	benign	ENSG00000204642	ENST00000259951	HLA-F
14	75483812	.	T	C	0.0999001	nan	0.0227698	0.0613349	benign	ENSG00000119684	ENST00000355774	MLH3
13	32914144	.	T	C	0.000999001	0.00734523	0.177168	0.0618375	benign	ENSG00000139618	ENST00000544455	BRCA2
7	151945554	.	G	T	0.143856	0.00419727	0.0420196	0.0633577	benign	ENSG00000055609	ENST00000262189	KMT2C
16	68771333	.	C	T	0.158841	0.00524659	0.0262297	0.0634392	benign	ENSG00000039068	ENST00000261769	CDH1
2	148602751	.	C	T	0.031968	0.00524659	0.153468	0.063561	benign	ENSG00000121989	ENST00000241416	ACVR2A
4	143033778	.	T	C	0.104895	nan	0.0225098	0.0637024	benign	ENSG00000109452	ENST00000513000	INPP4B
3	119263680	.	C	T	0.122877	nan	0.00465995	0.0637685	benign	ENSG00000121594	ENST00000264246	CD80
15	88680684	.	G	A	0.040959	nan	0.0866291	0.0637941	benign	ENSG00000140538	ENST00000360948	NTRK3
4	126411405	.	G	A	0.014985	0.0608604	0.115929	0.0639248	benign	ENSG00000196159	ENST00000394329	FAT4
6	137527430	.	T	C	0.162837	0.019937	0.0121599	0.064978	benign	ENSG00000027697	ENST00000367739	IFNGR1
1	156849796	.	A	G	0.035964	nan	0.0947491	0.0653565	benign	ENSG00000198400	ENST00000524377	NTRK1
7	43351499	.	C	T	0.0759241	0.0419727	0.0790992	0.0656653	benign	ENSG00000002746	ENST00000395891	HECW1
5	3599446	.	C	T	0.045954	0.00524659	0.146509	0.0659031	benign	ENSG00000170549	ENST00000302006	IRX1
15	88476308	.	G	A	0.183816	0.00209864	0.0136899	0.0665349	benign	ENSG00000140538	ENST00000360948	NTRK3
5	149512366	.	G	A	0.123876	0.0409234	0.0371996	0.0673331	benign	ENSG00000113721	ENST00000261799	PDGFRB
2	30142911	.	G	A	0.00999001	0.00524659	0.187248	0.0674949	benign	ENSG00000171094	ENST00000389048	ALK
2	212248409	.	A	G	0.0929071	0.00209864	0.115629	0.0702115	benign	ENSG00000178568	ENST00000342788	ERBB4
13	32912299	.	T	C	0.01998	nan	0.121289	0.0706344	benign	ENSG00000139618	ENST00000544455	BRCA2
9	139396852	.	G	A	0.0819181	0.0587618	0.0719793	0.0708864	benign	ENSG00000148400	ENST00000277541	NOTCH1
13	32911354	.	G	A	0.00899101	0.00104932	0.202788	0.0709428	benign	ENSG00000139618	ENST00000544455	BRCA2
4	126239987	.	G	A	0.0929071	0.00209864	0.118009	0.0710048	benign	ENSG00000196159	ENST00000394329	FAT4
10	43601994	.	C	T	0.0739261	0.069255	0.0699193	0.0710335	benign	ENSG00000165731	ENST00000355710	RET
15	88420337	.	A	G	0.036963	0.00104932	0.175578	0.0711969	benign	ENSG00000140538	ENST00000360948	NTRK3
7	6026908	.	G	A	0.170829	0.0146905	0.0298597	0.0717931	benign	ENSG00000122512	ENST00000265849	PMS2
16	4837605	.	C	T	0.148851	0.04617	0.0213398	0.0721203	benign	ENSG00000140623	ENST00000268231	2020-09-12
9	8404577	.	G	A	0.002997	0.043022	0.174118	0.0733791	benign	ENSG00000153707	ENST00000381196	PTPRD
19	50905979	.	C	T	0.018981	0.0503673	0.153768	0.0743722	benign	ENSG00000062822	ENST00000440232	POLD1
4	1803236	.	C	T	0.0859141	0.066107	0.0742993	0.0754401	benign	ENSG00000068078	ENST00000340107	FGFR3
17	41246150	.	C	T	0.0849151	0.00209864	0.140609	0.0758741	benign	ENSG00000012048	ENST00000471181	BRCA1
X	63410110	.	T	C	0.152847	nan	0.00179998	0.0773236	benign	ENSG00000184675	ENST00000330258	AMER1
16	15833947	.	C	T	0.001998	0.00209864	0.228398	0.0774981	benign	ENSG00000133392	ENST00000396324	MYH11
3	37090499	.	A	G	0.0499501	0.0545645	0.130589	0.0783678	benign	ENSG00000076242	ENST00000231790	MLH1
9	133738371	.	C	T	0.034965	0.0104932	0.189988	0.0784821	benign	ENSG00000097007	ENST00000372348	ABL1
1	27057843	.	A	G	0.0949051	0.0241343	0.118139	0.0790594	benign	ENSG00000117713	ENST00000324856	ARID1A
15	41799848	.	G	A	0.0909091	0.0188877	0.127719	0.0791718	benign	ENSG00000062524	ENST00000263800	LTK
19	17943716	.	G	A	0.0689311	0.00629591	0.164418	0.0798818	benign	ENSG00000105639	ENST00000458235	JAK3
2	141709478	.	G	A	0.00499501	0.023085	0.217648	0.0819093	benign	ENSG00000168702	ENST00000389484	LRP1B
10	123310891	.	G	A	0.015984	0.0125918	0.218338	0.0823045	benign	ENSG00000066468	ENST00000457416	FGFR2
2	202137408	.	A	C	0.0619381	0.0125918	0.174018	0.0828494	benign	ENSG00000064012	ENST00000358485	CASP8
17	41256955	.	C	T	0.122877	0.0682057	0.0582594	0.0831141	benign	ENSG00000012048	ENST00000471181	BRCA1
17	7578462	.	G	A	0.200799	0.00209864	0.0472095	0.0833691	benign	ENSG00000141510	ENST00000269305	TP53
21	34713311	.	G	A	0.000999001	0.238195	0.0112999	0.083498	benign	ENSG00000142166	ENST00000270139	IFNAR1
19	10597427	.	G	A	0.235764	0.00419727	0.0121599	0.0840405	benign	ENSG00000079999	ENST00000171111	KEAP1
1	65310489	.	T	C	0.111888	nan	0.0599594	0.0859238	benign	ENSG00000162434	ENST00000342505	JAK1
4	55602765	.	G	C	0.00599401	nan	0.167638	0.0868162	benign	ENSG00000157404	ENST00000288135	KIT
5	149505090	.	G	A	0.026973	0.0514166	0.182648	0.0870126	benign	ENSG00000113721	ENST00000261799	PDGFRB
2	141259283	.	G	A	0.027972	nan	0.147599	0.0877853	benign	ENSG00000168702	ENST00000389484	LRP1B
8	38283716	.	A	G	0.175824	0.00629591	0.0843492	0.0888231	benign	ENSG00000077782	ENST00000425967	FGFR1
1	79116333	.	C	T	0.244755	0.00104932	0.0211498	0.0889848	benign	ENSG00000137965	ENST00000370747	IFI44
19	10467245	.	G	A	0.17982	0.0535152	0.0398496	0.0910617	benign	ENSG00000105397	ENST00000525621	TYK2
9	133760677	.	C	T	0.17982	0.0188877	0.0850192	0.0945757	benign	ENSG00000097007	ENST00000372348	ABL1
2	191839565	.	G	A	0.00999001	0.00629591	0.269747	0.0953444	benign	ENSG00000115415	ENST00000361099	STAT1
8	90965751	.	T	C	0.214785	0.00314795	0.0697993	0.0959108	benign	ENSG00000104320	ENST00000265433	NBN
13	32910721	.	T	C	0.001998	nan	0.190638	0.096318	benign	ENSG00000139618	ENST00000544455	BRCA2
8	128752928	.	G	A	0.0529471	0.00314795	0.234578	0.0968909	benign	ENSG00000136997	ENST00000377970	MYC
4	126402797	.	T	G	0.20979	0.0167891	0.0683693	0.0983162	benign	ENSG00000196159	ENST00000394329	FAT4
7	43508644	.	C	T	0.017982	0.019937	0.258837	0.0989188	benign	ENSG00000002746	ENST00000395891	HECW1
4	126240893	.	C	T	0.047952	0.0146905	0.238518	0.100387	benign	ENSG00000196159	ENST00000394329	FAT4
7	151927026	.	T	C	0.231768	0.00629591	0.0703393	0.102801	benign	ENSG00000055609	ENST00000262189	KMT2C
19	11136106	.	C	T	0.23976	0.0283316	0.0405896	0.102894	benign	ENSG00000127616	ENST00000429416	SMARCA4
X	148048427	.	A	T	0.042957	0.043022	0.226768	0.104249	benign	ENSG00000155966	ENST00000370460	AFF2
10	123274754	.	G	A	0.0969031	0.115425	0.104859	0.105729	benign	ENSG00000066468	ENST00000457416	FGFR2
17	29587408	.	T	C	0.00799201	0.0766002	0.233208	0.105933	benign	ENSG00000196712	ENST00000358273	NF1
2	48026028	.	A	G	0.118881	0.00209864	0.197098	0.106026	benign	ENSG00000116062	ENST00000234420	MSH6
15	73996590	.	G	A	0.0669331	0.00629591	0.244888	0.106039	benign	ENSG00000103855	ENST00000318443	CD276
21	34632969	.	C	T	0.242757	0.043022	0.0328197	0.1062	benign	ENSG00000159110	ENST00000342136	IFNAR2
2	48026265	.	G	A	0.107892	0.00209864	0.214128	0.10804	benign	ENSG00000116062	ENST00000234420	MSH6
2	47596716	.	G	A	0.263736	0.00734523	0.0550194	0.1087	benign	ENSG00000119888	ENST00000263735	EPCAM
19	17951048	.	G	T	0.000999001	0.117524	0.208158	0.108894	benign	ENSG00000105639	ENST00000458235	JAK3
5	56168790	.	A	G	0.218781	0.00314795	0.104869	0.108933	benign	ENSG00000095015	ENST00000399503	MAP3K1
1	27105966	.	C	T	0.0959041	0.00209864	0.228838	0.108947	benign	ENSG00000117713	ENST00000324856	ARID1A
19	30314666	.	C	T	0.197802	nan	0.0232498	0.110526	benign	ENSG00000105173	ENST00000262643	CCNE1
4	126355485	.	G	T	0.036963	0.0136411	0.282987	0.111197	benign	ENSG00000196159	ENST00000394329	FAT4
19	11097208	.	C	T	0.022977	0.00209864	0.313797	0.112958	benign	ENSG00000127616	ENST00000429416	SMARCA4
2	190728586	.	C	T	0.328671	0.00524659	0.00748992	0.113803	benign	ENSG00000064933	ENST00000441310	PMS1
7	151945101	.	G	C	0.160839	0.00209864	0.179878	0.114272	benign	ENSG00000055609	ENST00000262189	KMT2C
10	8100647	.	C	T	0.156843	0.0167891	0.169528	0.114387	benign	ENSG00000107485	ENST00000379328	GATA3
5	176520203	.	G	T	0.0739261	0.0566632	0.216768	0.115786	benign	ENSG00000160867	ENST00000292408	FGFR4
4	126371594	.	T	G	0.177822	0.0346275	0.135879	0.116109	benign	ENSG00000196159	ENST00000394329	FAT4
17	51901246	.	C	T	0.031968	0.0104932	0.306707	0.116389	benign	ENSG00000141200	ENST00000268919	KIF2B
13	32912671	.	G	A	0.00499501	0.00314795	0.344167	0.117437	benign	ENSG00000139618	ENST00000544455	BRCA2
16	15829297	.	G	A	0.000999001	0.00734523	0.344547	0.11763	benign	ENSG00000133392	ENST00000396324	MYH11
13	32910478	.	T	C	0.041958	0.0849948	0.237778	0.121577	benign	ENSG00000139618	ENST00000544455	BRCA2
2	48025764	.	C	T	0.342657	0.00734523	0.0211998	0.123734	benign	ENSG00000116062	ENST00000234420	MSH6
7	43540887	.	A	C	0.014985	nan	0.234768	0.124876	benign	ENSG00000002746	ENST00000395891	HECW1
17	59853912	.	A	G	0.0539461	0.00419727	0.317997	0.12538	benign	ENSG00000136492	ENST00000259008	BRIP1
2	141260668	.	A	G	0.024975	nan	0.225878	0.125426	benign	ENSG00000168702	ENST00000389484	LRP1B
3	49932766	.	G	A	0.218781	0.00314795	0.155418	0.125783	benign	ENSG00000164078	ENST00000296474	MST1R
19	10600331	.	G	A	0.218781	0.00104932	0.158728	0.126186	benign	ENSG00000079999	ENST00000171111	KEAP1
16	23646982	.	T	C	0.152847	0.00419727	0.225668	0.127571	benign	ENSG00000083093	ENST00000261584	PALB2
17	56772332	.	A	G	0.122877	0.00419727	0.255657	0.127577	benign	ENSG00000108384	ENST00000337432	RAD51C
10	43615600	.	C	T	0.00999001	0.0650577	0.314427	0.129825	benign	ENSG00000165731	ENST00000355710	RET
18	48604633	.	A	G	0.112887	0.00314795	0.278587	0.131541	benign	ENSG00000141646	ENST00000342988	SMAD4
4	55129979	.	C	A	0.034965	0.0314795	0.329677	0.13204	benign	ENSG00000134853	ENST00000257290	PDGFRA
17	16001753	.	G	T	0.037962	0.00839454	0.353126	0.133161	benign	ENSG00000141027	ENST00000268712	NCOR1
17	15935625	.	C	T	0.116883	0.00209864	0.285787	0.134923	benign	ENSG00000141027	ENST00000268712	NCOR1
22	29106045	.	G	A	0.138861	0.09234	0.175698	0.135633	benign	ENSG00000183765	ENST00000382580	CHEK2
17	41245466	.	G	A	0.266733	nan	0.00463995	0.135687	benign	ENSG00000012048	ENST00000471181	BRCA1
5	3599731	.	C	T	0.000999001	0.116474	0.294187	0.13722	benign	ENSG00000170549	ENST00000302006	IRX1
2	140992400	.	C	T	0.042957	0.00314795	0.369396	0.1385	benign	ENSG00000168702	ENST00000389484	LRP1B
5	112177171	.	G	A	0.0539461	nan	0.225258	0.139602	benign	ENSG00000134982	ENST00000457016	APC
16	68842443	.	A	G	0.0719281	0.00209864	0.356526	0.143518	benign	ENSG00000039068	ENST00000261769	CDH1
2	48026958	.	A	G	0.042957	0.176285	0.211648	0.14363	benign	ENSG00000116062	ENST00000234420	MSH6
10	43606687	.	A	G	0.14985	nan	0.141979	0.145914	benign	ENSG00000165731	ENST00000355710	RET
3	47162049	.	G	T	0.036963	0.131165	0.274197	0.147442	benign	ENSG00000181555	ENST00000409792	SETD2
19	44058936	.	A	G	0.023976	0.00839454	0.411796	0.148055	benign	ENSG00000268361	ENST00000594374	L34079.2
16	4837545	.	A	G	0.047952	nan	0.251727	0.14984	benign	ENSG00000140623	ENST00000268231	2020-09-12
11	108198458	.	G	A	0.117882	0.043022	0.290067	0.150324	benign	ENSG00000149311	ENST00000278616	ATM
4	126411309	.	C	T	0.268731	0.0356768	0.152378	0.152262	benign	ENSG00000196159	ENST00000394329	FAT4
7	116937727	.	C	T	0.001998	0.00314795	0.454125	0.15309	benign	ENSG00000105989	ENST00000265441	WNT2
4	143067054	.	G	A	0.172827	nan	0.139399	0.156113	benign	ENSG00000109452	ENST00000513000	INPP4B
19	10464311	.	G	A	0.152847	0.125918	0.190028	0.156264	benign	ENSG00000105397	ENST00000525621	TYK2
19	50910592	.	C	T	0.015984	0.0136411	0.444736	0.15812	benign	ENSG00000062822	ENST00000440232	POLD1
2	141356284	.	G	A	0.017982	0.0209864	0.449306	0.162758	benign	ENSG00000168702	ENST00000389484	LRP1B
19	40741895	.	G	A	0.011988	0.00419727	0.477055	0.164414	benign	ENSG00000105221	ENST00000392038	AKT2
19	10602615	.	C	T	0.046953	0.0125918	0.434786	0.164777	benign	ENSG00000079999	ENST00000171111	KEAP1
8	128751201	.	G	A	0.011988	nan	0.319467	0.165727	benign	ENSG00000136997	ENST00000377970	MYC
3	41278080	.	G	A	0.0839161	0.0933893	0.321177	0.166161	benign	ENSG00000168036	ENST00000349496	CTNNB1
4	126408586	.	C	T	0.00699301	nan	0.326447	0.16672	benign	ENSG00000196159	ENST00000394329	FAT4
17	59853861	.	A	G	0.010989	0.0587618	0.437176	0.168975	benign	ENSG00000136492	ENST00000259008	BRIP1
3	178947810	.	C	T	0.018981	0.00839454	0.481995	0.16979	benign	ENSG00000121879	ENST00000263967	PIK3CA
17	63554307	.	A	G	0.040959	nan	0.301817	0.171388	benign	ENSG00000168646	ENST00000307078	AXIN2
17	51901537	.	T	C	0.003996	0.019937	0.490345	0.171426	benign	ENSG00000141200	ENST00000268919	KIF2B
5	56177946	.	T	A	0.00899101	0.00419727	0.501105	0.171431	benign	ENSG00000095015	ENST00000399503	MAP3K1
4	20598140	.	T	C	0.018981	0.0104932	0.487935	0.17247	benign	ENSG00000145147	ENST00000504154	SLIT2
1	11317062	.	G	A	0.00899101	0.00524659	0.514875	0.176371	benign	ENSG00000198793	ENST00000361445	MTOR
X	148048418	.	C	T	0.002997	0.00209864	0.526475	0.17719	benign	ENSG00000155966	ENST00000370460	AFF2
1	79120810	.	T	C	0.048951	0.0125918	0.471815	0.177786	benign	ENSG00000137965	ENST00000370747	IFI44
3	30715608	.	A	G	0.024975	0.00209864	0.507155	0.178076	benign	ENSG00000163513	ENST00000359013	TGFBR2
16	4837482	.	C	G	0.108891	0.181532	0.248268	0.179564	benign	ENSG00000140623	ENST00000268231	2020-09-12
1	225707087	.	C	T	0.0709291	0.00209864	0.468535	0.180521	benign	ENSG00000154380	ENST00000366844	ENAH
19	10597364	.	G	A	0.116883	0.00314795	0.421536	0.180522	benign	ENSG00000079999	ENST00000171111	KEAP1
9	8319960	.	G	A	0.0559441	0.0167891	0.471615	0.181449	benign	ENSG00000153707	ENST00000381196	PTPRD
15	67477105	.	C	T	0.0539461	0.00419727	0.487955	0.182033	benign	ENSG00000166949	ENST00000327367	SMAD3
5	112176325	.	G	A	0.15984	nan	0.208978	0.184409	benign	ENSG00000134982	ENST00000457016	APC
17	15943804	.	A	G	0.044955	0.0167891	0.497745	0.186496	benign	ENSG00000141027	ENST00000268712	NCOR1
3	119256174	.	C	T	0.113886	0.00314795	0.443976	0.187003	benign	ENSG00000121594	ENST00000264246	CD80
1	186645672	.	G	A	0.036963	0.0419727	0.485255	0.188064	benign	ENSG00000073756	ENST00000367468	PTGS2
19	17937684	.	G	A	0.186813	0.00314795	0.374606	0.188189	benign	ENSG00000105639	ENST00000458235	JAK3
7	151860867	.	A	G	0.034965	0.00209864	0.530875	0.189313	benign	ENSG00000055609	ENST00000262189	KMT2C
1	27105837	.	C	T	0.0959041	0.0388248	0.439306	0.191345	benign	ENSG00000117713	ENST00000324856	ARID1A
9	5073742	.	G	A	0.002997	0.00419727	0.569444	0.192213	benign	ENSG00000096968	ENST00000381652	JAK2
17	16005052	.	G	A	0.420579	0.0125918	0.143549	0.19224	benign	ENSG00000141027	ENST00000268712	NCOR1
13	32911666	.	A	G	0.313686	0.00104932	0.262127	0.192288	benign	ENSG00000139618	ENST00000544455	BRCA2
4	143181697	.	A	G	0.01998	0.00419727	0.553744	0.192641	benign	ENSG00000109452	ENST00000513000	INPP4B
X	148038005	.	C	A	0.011988	0.019937	0.559614	0.19718	benign	ENSG00000155966	ENST00000370460	AFF2
2	141816552	.	G	A	0.031968	0.0272823	0.532845	0.197365	benign	ENSG00000168702	ENST00000389484	LRP1B
9	8341729	.	C	T	0.143856	0.0251836	0.423686	0.197575	benign	ENSG00000153707	ENST00000381196	PTPRD
4	55593430	.	C	T	0.003996	0.207765	0.382536	0.198099	benign	ENSG00000157404	ENST00000288135	KIT
17	41245237	.	A	G	0.33966	nan	0.0577294	0.198695	benign	ENSG00000012048	ENST00000471181	BRCA1
10	88681409	.	C	T	0.00899101	0.0125918	0.574704	0.198762	benign	ENSG00000107779	ENST00000372037	BMPR1A
19	40741037	.	T	C	0.0679321	0.10808	0.432856	0.202956	benign	ENSG00000105221	ENST00000392038	AKT2
2	215657160	.	T	C	0.0619381	0.0419727	0.509725	0.204545	benign	ENSG00000138376	ENST00000260947	BARD1
11	108160388	.	T	G	0.127872	0.00524659	0.481655	0.204925	benign	ENSG00000149311	ENST00000278616	ATM
19	10600442	.	G	C	0.20979	nan	0.201648	0.205719	benign	ENSG00000079999	ENST00000171111	KEAP1
2	141115582	.	G	A	0.170829	0.00944386	0.450105	0.210126	benign	ENSG00000168702	ENST00000389484	LRP1B
5	80057395	.	G	A	0.042957	0.0251836	0.564084	0.210742	benign	ENSG00000113318	ENST00000265081	MSH3
5	112173496	.	G	A	0.0499501	0.00209864	0.580924	0.210991	benign	ENSG00000134982	ENST00000457016	APC
5	56171050	.	T	C	0.047952	0.00209864	0.585264	0.211772	benign	ENSG00000095015	ENST00000399503	MAP3K1
2	191874667	.	A	G	0.001998	nan	0.422486	0.212242	benign	ENSG00000115415	ENST00000361099	STAT1
5	3599980	.	G	T	0.00899101	0.00524659	0.622824	0.212354	benign	ENSG00000170549	ENST00000302006	IRX1
2	48026985	.	G	T	0.187812	0.023085	0.427596	0.212831	benign	ENSG00000116062	ENST00000234420	MSH6
4	126240413	.	T	C	0.0959041	0.0262329	0.517275	0.213137	benign	ENSG00000196159	ENST00000394329	FAT4
5	176518766	.	C	T	0.014985	0.00734523	0.619734	0.214021	benign	ENSG00000160867	ENST00000292408	FGFR4
2	141264471	.	A	G	0.00499501	0.0388248	0.608854	0.217558	benign	ENSG00000168702	ENST00000389484	LRP1B
6	117708068	.	A	G	0.011988	0.0745016	0.567754	0.218081	benign	ENSG00000047936	ENST00000368508	ROS1
17	56809902	.	C	A	0.106893	0.00524659	0.550025	0.220721	benign	ENSG00000108384	ENST00000337432	RAD51C
2	215593454	.	C	T	0.013986	0.00314795	0.650143	0.222426	benign	ENSG00000138376	ENST00000260947	BARD1
13	32906980	.	A	G	0.0509491	nan	0.393996	0.222473	benign	ENSG00000139618	ENST00000544455	BRCA2
15	88576230	.	C	T	0.001998	0.019937	0.647894	0.223276	benign	ENSG00000140538	ENST00000360948	NTRK3
1	113059805	.	G	A	0.0549451	0.0146905	0.601414	0.223683	benign	ENSG00000134245	ENST00000369684	WNT2B
11	108235859	.	T	G	0.220779	0.00314795	0.447666	0.223864	benign	ENSG00000149311	ENST00000278616	ATM
1	25254084	.	G	A	0.000999001	0.0167891	0.658983	0.22559	benign	ENSG00000020633	ENST00000399916	RUNX3
1	11190646	.	G	A	0.295704	nan	0.157438	0.226571	benign	ENSG00000198793	ENST00000361445	MTOR
2	191872301	.	C	T	0.00599401	0.00629591	0.683013	0.231768	benign	ENSG00000115415	ENST00000361099	STAT1
9	5022137	.	T	G	0.00499501	0.0125918	0.684433	0.234007	benign	ENSG00000096968	ENST00000381652	JAK2
5	56189417	.	T	C	0.020979	0.00629591	0.676083	0.234453	benign	ENSG00000095015	ENST00000399503	MAP3K1
15	73994741	.	G	C	0.037962	0.0325289	0.633404	0.234632	benign	ENSG00000103855	ENST00000318443	CD276
9	5081804	.	C	T	0.00599401	0.0251836	0.674713	0.235297	benign	ENSG00000096968	ENST00000381652	JAK2
17	29546130	.	A	G	0.00699301	0.00524659	0.693713	0.235318	benign	ENSG00000196712	ENST00000358273	NF1
4	20258328	.	G	A	0.010989	0.113326	0.588544	0.23762	benign	ENSG00000145147	ENST00000504154	SLIT2
7	151927089	.	A	G	0.001998	0.00524659	0.706853	0.238033	benign	ENSG00000055609	ENST00000262189	KMT2C
2	42556993	.	T	C	0.027972	0.0104932	0.680233	0.239566	benign	ENSG00000143924	ENST00000318522	EML4
4	1803349	.	G	A	0.03996	0.132214	0.547065	0.239746	benign	ENSG00000068078	ENST00000340107	FGFR3
1	45799196	.	G	A	0.0629371	0.00629591	0.655553	0.241595	benign	ENSG00000132781	ENST00000372098	MUTYH
18	48573596	.	T	C	0.0869131	0.00419727	0.635444	0.242185	benign	ENSG00000141646	ENST00000342988	SMAD4
17	29560195	.	G	A	0.00799201	0.00209864	0.722493	0.244194	benign	ENSG00000196712	ENST00000358273	NF1
7	151877056	.	G	T	0.003996	0.00314795	0.726733	0.244626	benign	ENSG00000055609	ENST00000262189	KMT2C
2	42557290	.	G	A	0.012987	0.00209864	0.723593	0.246226	benign	ENSG00000143924	ENST00000318522	EML4
5	80169038	.	T	C	0.038961	0.0241343	0.676683	0.246593	benign	ENSG00000113318	ENST00000265081	MSH3
4	126389686	.	C	T	0.394605	0.0545645	0.292797	0.247322	benign	ENSG00000196159	ENST00000394329	FAT4
16	15851849	.	G	T	0.01998	0.00314795	0.718963	0.247364	benign	ENSG00000133392	ENST00000396324	MYH11
4	126384737	.	A	G	0.025974	0.0388248	0.677403	0.247401	benign	ENSG00000196159	ENST00000394329	FAT4
4	126239789	.	G	A	0.00499501	0.00209864	0.736183	0.247759	benign	ENSG00000196159	ENST00000394329	FAT4
17	51900592	.	A	G	0.0899101	0.00104932	0.652493	0.247818	benign	ENSG00000141200	ENST00000268919	KIF2B
9	5089823	.	T	C	0.028971	0.00734523	0.708493	0.24827	benign	ENSG00000096968	ENST00000381652	JAK2
5	112176277	.	C	T	0.038961	0.0524659	0.654383	0.248603	benign	ENSG00000134982	ENST00000457016	APC
22	29091206	.	A	G	0.148851	0.0146905	0.582684	0.248742	benign	ENSG00000183765	ENST00000382580	CHEK2
13	49030376	.	T	C	0.0919081	0.019937	0.637434	0.24976	benign	ENSG00000139687	ENST00000267163	RB1
7	151962176	.	T	A	0.00899101	0.0556139	0.694493	0.253033	benign	ENSG00000055609	ENST00000262189	KMT2C
5	3599527	.	C	T	0.00899101	0.00839454	0.744753	0.254046	benign	ENSG00000170549	ENST00000302006	IRX1
4	177713325	.	C	T	0.210789	0.00209864	0.551024	0.254637	benign	ENSG00000150630	ENST00000280193	VEGFC
10	89624257	.	A	C	0.0859141	0.0745016	0.607454	0.255957	benign	ENSG00000171862	ENST00000371953	PTEN
5	112164561	.	G	A	0.253746	nan	0.260637	0.257192	benign	ENSG00000134982	ENST00000457016	APC
14	35872390	.	G	A	0.0599401	0.00629591	0.712743	0.25966	benign	ENSG00000100906	ENST00000216797	NFKBIA
1	25233808	.	G	C	0.00599401	0.00629591	0.768472	0.260254	benign	ENSG00000020633	ENST00000399916	RUNX3
17	59938823	.	A	G	0.0699301	0.00524659	0.706783	0.260653	benign	ENSG00000136492	ENST00000259008	BRIP1
4	126411576	.	G	A	0.02997	0.00104932	0.752442	0.261154	benign	ENSG00000196159	ENST00000394329	FAT4
9	87342648	.	C	A	0.00799201	0.0440714	0.732263	0.261442	benign	ENSG00000148053	ENST00000376214	NTRK2
15	73995258	.	C	T	0.388611	0.0377754	0.360316	0.262234	benign	ENSG00000103855	ENST00000318443	CD276
4	126372056	.	G	A	0.001998	0.00209864	0.783702	0.2626	benign	ENSG00000196159	ENST00000394329	FAT4
2	48010489	.	G	A	0.252747	0.0849948	0.451185	0.262976	benign	ENSG00000116062	ENST00000234420	MSH6
4	1807828	.	C	T	0.025974	0.157398	0.607764	0.263712	benign	ENSG00000068078	ENST00000340107	FGFR3
10	43610007	.	T	G	0.045954	0.0419727	0.705743	0.264557	benign	ENSG00000165731	ENST00000355710	RET
6	117622156	.	G	A	0.000999001	0.00209864	0.792722	0.265273	benign	ENSG00000047936	ENST00000368508	ROS1
7	151856122	.	T	A	0.102897	0.0335782	0.659403	0.265293	benign	ENSG00000055609	ENST00000262189	KMT2C
14	24631461	.	C	T	0.0559441	0.00209864	0.737883	0.265308	benign	ENSG00000213928	ENST00000396864	IRF9
4	143324142	.	C	T	0.041958	0.0965373	0.659493	0.265996	benign	ENSG00000109452	ENST00000513000	INPP4B
11	108204626	.	T	C	0.038961	0.0104932	0.752662	0.267372	benign	ENSG00000149311	ENST00000278616	ATM
1	179077558	.	G	A	0.015984	0.00104932	0.788062	0.268365	benign	ENSG00000143322	ENST00000502732	ABL2
22	24158994	.	C	A	0.025974	0.0178384	0.763672	0.269162	benign	ENSG00000099956	ENST00000263121	SMARCB1
9	5089688	.	T	C	0.00699301	0.0146905	0.785972	0.269219	benign	ENSG00000096968	ENST00000381652	JAK2
4	20533664	.	T	C	0.000999001	0.043022	0.764332	0.269451	benign	ENSG00000145147	ENST00000504154	SLIT2
3	41268824	.	G	A	0.044955	0.00419727	0.762462	0.270538	benign	ENSG00000168036	ENST00000349496	CTNNB1
17	41244020	.	A	C	0.156843	0.0146905	0.642634	0.271389	benign	ENSG00000012048	ENST00000471181	BRCA1
7	140449150	.	T	C	0.00799201	nan	0.539965	0.273978	benign	ENSG00000157764	ENST00000288602	BRAF
2	141806694	.	G	A	0.012987	0.0125918	0.798462	0.27468	benign	ENSG00000168702	ENST00000389484	LRP1B
10	43615633	.	C	G	0.281718	nan	0.269387	0.275553	benign	ENSG00000165731	ENST00000355710	RET
4	20512710	.	C	A	0.013986	0.00944386	0.805672	0.276367	benign	ENSG00000145147	ENST00000504154	SLIT2
1	46511604	.	A	G	0.122877	0.00314795	0.704653	0.276893	benign	ENSG00000117461	ENST00000262741	PIK3R3
2	141116415	.	G	A	0.001998	0.00209864	0.827092	0.277063	benign	ENSG00000168702	ENST00000389484	LRP1B
1	22965615	.	C	T	0.028971	0.0125918	0.790462	0.277342	benign	ENSG00000173372	ENST00000374642	C1QA
17	37866127	.	T	C	0.035964	0.00314795	0.794622	0.277911	benign	ENSG00000141736	ENST00000269571	ERBB2
5	56155568	.	A	C	0.001998	0.0178384	0.816942	0.278926	benign	ENSG00000095015	ENST00000399503	MAP3K1
5	131973885	.	T	C	0.000999001	0.0398741	0.796742	0.279205	benign	ENSG00000113522	ENST00000265335	RAD50
7	151935888	.	T	A	0.022977	0.0125918	0.804742	0.280104	benign	ENSG00000055609	ENST00000262189	KMT2C
4	126372041	.	G	A	0.024975	0.0346275	0.783752	0.281118	benign	ENSG00000196159	ENST00000394329	FAT4
14	62212507	.	G	A	0.0759241	0.00104932	0.773092	0.283355	benign	ENSG00000100644	ENST00000539097	HIF1A
9	5077517	.	T	C	0.00899101	0.04617	0.795712	0.283624	benign	ENSG00000096968	ENST00000381652	JAK2
2	141143523	.	G	A	0.0519481	0.0629591	0.736443	0.283783	benign	ENSG00000168702	ENST00000389484	LRP1B
3	178916862	.	T	C	0.011988	0.0209864	0.818702	0.283892	benign	ENSG00000121879	ENST00000263967	PIK3CA
17	41243039	.	T	G	0.167832	0.0314795	0.654493	0.284602	benign	ENSG00000012048	ENST00000471181	BRCA1
3	30713404	.	C	A	0.000999001	0.00209864	0.853491	0.28553	benign	ENSG00000163513	ENST00000359013	TGFBR2
2	48023100	.	A	C	0.0919081	0.00944386	0.759982	0.287111	benign	ENSG00000116062	ENST00000234420	MSH6
1	65321250	.	G	A	0.031968	0.0377754	0.791682	0.287142	benign	ENSG00000162434	ENST00000342505	JAK1
3	178916949	.	C	A	0.037962	0.00629591	0.817602	0.287287	benign	ENSG00000121879	ENST00000263967	PIK3CA
5	112176790	.	A	G	0.030969	0.0776495	0.754952	0.287857	benign	ENSG00000134982	ENST00000457016	APC
3	49940971	.	G	A	0.649351	0.0556139	0.162478	0.289148	benign	ENSG00000164078	ENST00000296474	MST1R
15	41805021	.	G	C	0.0729271	0.00314795	0.792262	0.289446	benign	ENSG00000062524	ENST00000263800	LTK
9	101907057	.	C	A	0.001998	0.00314795	0.864751	0.289966	benign	ENSG00000106799	ENST00000374994	TGFBR1
2	190670407	.	T	C	0.041958	0.00524659	0.823352	0.290185	benign	ENSG00000064933	ENST00000441310	PMS1
14	75515732	.	G	A	0.016983	0.00209864	0.851701	0.290261	benign	ENSG00000119684	ENST00000355774	MLH3
15	66777354	.	C	T	0.034965	0.00524659	0.835282	0.291831	benign	ENSG00000169032	ENST00000307102	MAP2K1
2	141625829	.	A	T	0.040959	0.00419727	0.833172	0.292776	benign	ENSG00000168702	ENST00000389484	LRP1B
12	58145483	.	A	G	0.0789211	0.00314795	0.797412	0.29316	benign	ENSG00000135446	ENST00000257904	CDK4
5	131977963	.	T	C	0.111888	0.00419727	0.763462	0.293183	benign	ENSG00000113522	ENST00000265335	RAD50
3	47165238	.	A	G	0.043956	0.00104932	0.836302	0.293769	benign	ENSG00000181555	ENST00000409792	SETD2
5	112173607	.	T	G	0.0579421	0.00209864	0.831412	0.297151	benign	ENSG00000134982	ENST00000457016	APC
3	41280807	.	C	T	0.0829171	0.0115425	0.799542	0.298001	benign	ENSG00000168036	ENST00000349496	CTNNB1
1	27101494	.	C	T	0.0549451	0.00209864	0.842112	0.299718	benign	ENSG00000117713	ENST00000324856	ARID1A
7	151962128	.	G	A	0.036963	0.0335782	0.829832	0.300124	benign	ENSG00000055609	ENST00000262189	KMT2C
17	40468889	.	C	T	0.136863	0.0545645	0.710693	0.300707	benign	ENSG00000168610	ENST00000264657	STAT3
15	73996280	.	C	T	0.0999001	0.0125918	0.792222	0.301571	benign	ENSG00000103855	ENST00000318443	CD276
1	162724975	.	C	T	0.00799201	0.019937	0.877131	0.301687	benign	ENSG00000162733	ENST00000367922	DDR2
1	11303335	.	G	A	0.013986	0.0104932	0.883351	0.30261	benign	ENSG00000198793	ENST00000361445	MTOR
10	8106047	.	C	A	0.136863	0.0367261	0.734773	0.302787	benign	ENSG00000107485	ENST00000379328	GATA3
9	87339147	.	A	G	0.00699301	0.00314795	0.898481	0.302874	benign	ENSG00000148053	ENST00000376214	NTRK2
9	139391240	.	G	C	0.003996	0.00524659	0.903571	0.304271	benign	ENSG00000148400	ENST00000277541	NOTCH1
2	141027822	.	T	G	0.00899101	0.120672	0.784122	0.304595	benign	ENSG00000168702	ENST00000389484	LRP1B
13	32900674	.	A	G	0.00599401	0.089192	0.819262	0.304816	benign	ENSG00000139618	ENST00000544455	BRCA2
1	11187771	.	C	T	0.0639361	0.0115425	0.843172	0.306217	benign	ENSG00000198793	ENST00000361445	MTOR
6	117681131	.	C	T	0.010989	0.0115425	0.896821	0.306451	benign	ENSG00000047936	ENST00000368508	ROS1
1	27102120	.	A	C	0.0749251	0.0440714	0.803382	0.307459	benign	ENSG00000117713	ENST00000324856	ARID1A
5	56177877	.	G	A	0.002997	0.00419727	0.915211	0.307468	benign	ENSG00000095015	ENST00000399503	MAP3K1
18	56998694	.	A	G	0.0689311	0.023085	0.831432	0.307816	benign	ENSG00000074695	ENST00000251047	LMAN1
6	43745303	.	C	A	0.0759241	0.0157398	0.833732	0.308465	deleterious	ENSG00000112715	ENST00000372055	VEGFA
19	1207176	.	C	A	0.0859141	0.00629591	0.833692	0.308634	deleterious	ENSG00000118046	ENST00000326873	STK11
19	17954684	.	G	T	0.176823	0.00629591	0.742903	0.308674	deleterious	ENSG00000105639	ENST00000458235	JAK3
1	11264647	.	G	C	0.010989	0.00524659	0.912021	0.309419	deleterious	ENSG00000198793	ENST00000361445	MTOR
11	613582	.	C	A	0.511489	0.214061	0.202968	0.309506	deleterious	ENSG00000185507	ENST00000397566	IRF7
2	231036866	.	G	A	0.0779221	nan	0.541295	0.309608	deleterious	ENSG00000135899	ENST00000258381	SP110
10	43622112	.	T	C	0.033966	0.0125918	0.883851	0.310136	deleterious	ENSG00000165731	ENST00000355710	RET
18	57022754	.	T	C	0.017982	nan	0.605644	0.311813	deleterious	ENSG00000074695	ENST00000251047	LMAN1
4	55573265	.	T	C	0.0519481	0.04617	0.839642	0.312587	deleterious	ENSG00000157404	ENST00000288135	KIT
3	49936038	.	G	T	0.000999001	0.0209864	0.917691	0.313225	deleterious	ENSG00000164078	ENST00000296474	MST1R
10	43617402	.	T	C	0.173826	0.0125918	0.755012	0.31381	deleterious	ENSG00000165731	ENST00000355710	RET
2	42515447	.	A	G	0.158841	0.00314795	0.779572	0.313854	deleterious	ENSG00000143924	ENST00000318522	EML4
5	176519347	.	G	A	0.012987	0.0493179	0.881591	0.314632	deleterious	ENSG00000160867	ENST00000292408	FGFR4
17	15973567	.	A	G	0.028971	0.0388248	0.876371	0.314722	deleterious	ENSG00000141027	ENST00000268712	NCOR1
9	8486081	.	G	T	0.218781	0.00104932	0.726223	0.315351	deleterious	ENSG00000153707	ENST00000381196	PTPRD
10	43613846	.	A	T	0.208791	0.129066	0.608354	0.315404	deleterious	ENSG00000165731	ENST00000355710	RET
1	162724588	.	C	A	0.015984	0.00839454	0.922321	0.315566	deleterious	ENSG00000162733	ENST00000367922	DDR2
9	139418329	.	G	A	0.578422	0.0556139	0.317517	0.317184	deleterious	ENSG00000148400	ENST00000277541	NOTCH1
18	45395624	.	A	T	0.107892	0.0136411	0.831712	0.317748	deleterious	ENSG00000175387	ENST00000402690	SMAD2
3	49928862	.	G	A	0.000999001	0.0104932	0.942161	0.317884	deleterious	ENSG00000164078	ENST00000296474	MST1R
2	212248757	.	A	C	0.217782	0.00314795	0.732843	0.317924	deleterious	ENSG00000178568	ENST00000342788	ERBB4
7	151879596	.	C	T	0.00799201	0.00629591	0.943271	0.319186	deleterious	ENSG00000055609	ENST00000262189	KMT2C
8	128750559	.	C	T	0.002997	0.00944386	0.96511	0.32585	deleterious	ENSG00000136997	ENST00000377970	MYC
1	11301714	.	A	G	0.043956	nan	0.610664	0.32731	deleterious	ENSG00000198793	ENST00000361445	MTOR
X	147743528	.	C	T	0.030969	0.0640084	0.887341	0.32744	deleterious	ENSG00000155966	ENST00000370460	AFF2
2	48018081	.	A	G	0.213786	nan	0.441626	0.327706	deleterious	ENSG00000116062	ENST00000234420	MSH6
18	45371847	.	G	A	0.001998	0.0146905	0.96818	0.32829	deleterious	ENSG00000175387	ENST00000402690	SMAD2
4	126411600	.	G	A	0.023976	0.0104932	0.95174	0.328737	deleterious	ENSG00000196159	ENST00000394329	FAT4
10	88679200	.	C	T	0.003996	0.0146905	0.97015	0.329612	deleterious	ENSG00000107779	ENST00000372037	BMPR1A
2	29519861	.	C	T	0.177822	0.0209864	0.790682	0.32983	deleterious	ENSG00000171094	ENST00000389048	ALK
2	141274567	.	G	A	0.022977	0.0125918	0.95452	0.33003	deleterious	ENSG00000168702	ENST00000389484	LRP1B
17	16041502	.	A	G	0.00599401	0.0209864	0.9648	0.330594	deleterious	ENSG00000141027	ENST00000268712	NCOR1
1	65311214	.	G	C	0.0749251	0.0356768	0.883711	0.331438	deleterious	ENSG00000162434	ENST00000342505	JAK1
1	11317188	.	G	A	0.048951	0.00419727	0.945831	0.332993	deleterious	ENSG00000198793	ENST00000361445	MTOR
4	55156713	.	C	T	0.00999001	0.0388248	0.95232	0.333712	deleterious	ENSG00000145216	ENST00000507166	FIP1L1
9	133738386	.	G	A	0.02997	0.0619098	0.913631	0.33517	deleterious	ENSG00000097007	ENST00000372348	ABL1
17	15968251	.	G	T	0.01998	0.00734523	0.98244	0.336588	deleterious	ENSG00000141027	ENST00000268712	NCOR1
1	27057792	.	T	C	0.111888	0.1532	0.744993	0.336694	deleterious	ENSG00000117713	ENST00000324856	ARID1A
4	177605098	.	T	C	0.187812	0.00209864	0.821212	0.337041	deleterious	ENSG00000150630	ENST00000280193	VEGFC
7	55221811	.	C	T	0.025974	0.0293809	0.96276	0.339372	deleterious	ENSG00000146648	ENST00000275493	EGFR
11	108181004	.	C	A	0.000999001	0.0398741	0.97745	0.339441	deleterious	ENSG00000149311	ENST00000278616	ATM
19	1226634	.	C	T	0.373626	0.0304302	0.614664	0.339573	deleterious	ENSG00000118046	ENST00000326873	STK11
18	49867229	.	C	T	0.295704	0.0293809	0.704523	0.343203	deleterious	ENSG00000187323	ENST00000442544	DCC
2	141660703	.	G	A	0.184815	0.00419727	0.844022	0.344345	deleterious	ENSG00000168702	ENST00000389484	LRP1B
10	89653804	.	T	C	0.047952	0.196222	0.790882	0.345019	deleterious	ENSG00000171862	ENST00000371953	PTEN
X	147743521	.	G	A	0.011988	0.0472193	0.97705	0.345419	deleterious	ENSG00000155966	ENST00000370460	AFF2
7	151970797	.	A	T	0.103896	0.0167891	0.921671	0.347452	deleterious	ENSG00000055609	ENST00000262189	KMT2C
10	43609999	.	C	T	0.13986	0.0577125	0.847082	0.348218	deleterious	ENSG00000165731	ENST00000355710	RET
1	186648197	.	C	G	0.0499501	nan	0.647474	0.348712	deleterious	ENSG00000073756	ENST00000367468	PTGS2
1	27057873	.	T	C	0.123876	0.0870934	0.836822	0.349264	deleterious	ENSG00000117713	ENST00000324856	ARID1A
2	141771303	.	A	G	0.217782	0.00734523	0.824952	0.350026	deleterious	ENSG00000168702	ENST00000389484	LRP1B
10	8097777	.	C	T	0.028971	0.0608604	0.9635	0.351111	deleterious	ENSG00000107485	ENST00000379328	GATA3
9	8341786	.	G	A	0.0909091	0.0514166	0.912011	0.351446	deleterious	ENSG00000153707	ENST00000381196	PTPRD
1	45798492	.	G	T	0.0789211	0.0786988	0.897501	0.351707	deleterious	ENSG00000132781	ENST00000372098	MUTYH
11	108159818	.	T	G	0.273726	0.00419727	0.785322	0.354415	deleterious	ENSG00000149311	ENST00000278616	ATM
14	62205076	.	A	G	0.00799201	0.233998	0.829082	0.357024	deleterious	ENSG00000100644	ENST00000539097	HIF1A
17	15952299	.	C	T	0.166833	0.00314795	0.902571	0.357517	deleterious	ENSG00000141027	ENST00000268712	NCOR1
2	48026970	.	T	G	0.0679321	0.124869	0.881591	0.358131	deleterious	ENSG00000116062	ENST00000234420	MSH6
17	41222972	.	C	A	0.0789211	0.132214	0.867791	0.359642	deleterious	ENSG00000012048	ENST00000471181	BRCA1
2	141259376	.	G	A	0.176823	nan	0.542485	0.359654	deleterious	ENSG00000168702	ENST00000389484	LRP1B
2	48026983	.	C	T	0.045954	0.0881427	0.95906	0.364386	deleterious	ENSG00000116062	ENST00000234420	MSH6
19	10478875	.	A	G	0.131868	0.0209864	0.942361	0.365072	deleterious	ENSG00000105397	ENST00000525621	TYK2
18	45371839	.	G	A	0.047952	0.116474	0.940061	0.368162	deleterious	ENSG00000175387	ENST00000402690	SMAD2
4	55127386	.	G	A	0.215784	0.0262329	0.862511	0.368176	deleterious	ENSG00000134853	ENST00000257290	PDGFRA
15	73995162	.	G	C	0.333666	0.0241343	0.746793	0.368198	deleterious	ENSG00000103855	ENST00000318443	CD276
2	212543785	.	G	C	0.362637	0.0104932	0.736293	0.369808	deleterious	ENSG00000178568	ENST00000342788	ERBB4
22	24134005	.	G	A	0.0839161	0.171039	0.856591	0.370515	deleterious	ENSG00000099956	ENST00000263121	SMARCB1
5	3600136	.	G	A	0.010989	nan	0.731853	0.371421	deleterious	ENSG00000170549	ENST00000302006	IRX1
10	43607597	.	C	A	0.264735	0.0482686	0.810522	0.374509	deleterious	ENSG00000165731	ENST00000355710	RET
1	25256282	.	G	A	0.313686	0.00104932	0.812432	0.375723	deleterious	ENSG00000020633	ENST00000399916	RUNX3
5	149513555	.	G	T	0.003996	0.21511	0.915331	0.378146	deleterious	ENSG00000113721	ENST00000261799	PDGFRB
12	56740338	.	G	T	0.0599401	0.0965373	0.97838	0.378286	deleterious	ENSG00000170581	ENST00000314128	STAT2
2	178096668	.	T	G	0.310689	0.0157398	0.822892	0.383107	deleterious	ENSG00000116044	ENST00000397062	NFE2L2
14	35872501	.	G	A	0.202797	0.0870934	0.862591	0.384161	deleterious	ENSG00000100906	ENST00000216797	NFKBIA
2	141707868	.	G	T	0.00999001	nan	0.759432	0.384711	deleterious	ENSG00000168702	ENST00000389484	LRP1B
9	139410473	.	G	A	0.22977	0.00839454	0.916681	0.384949	deleterious	ENSG00000148400	ENST00000277541	NOTCH1
1	243777015	.	T	C	0.121878	0.294858	0.758902	0.39188	deleterious	ENSG00000117020	ENST00000366539	AKT3
2	141457985	.	T	A	0.014985	nan	0.771212	0.393099	deleterious	ENSG00000168702	ENST00000389484	LRP1B
2	141773466	.	G	A	0.214785	0.0188877	0.95312	0.395598	deleterious	ENSG00000168702	ENST00000389484	LRP1B
5	112175770	.	G	A	0.357642	nan	0.455765	0.406704	deleterious	ENSG00000134982	ENST00000457016	APC
13	48955411	.	A	G	0.0709291	0.218258	0.944381	0.411189	deleterious	ENSG00000139687	ENST00000267163	RB1
5	149512351	.	G	A	0.306693	0.00944386	0.924381	0.413506	deleterious	ENSG00000113721	ENST00000261799	PDGFRB
10	123274715	.	C	T	0.26973	0.0419727	0.941741	0.417815	deleterious	ENSG00000066468	ENST00000457416	FGFR2
19	44058948	.	C	T	0.465534	0.0629591	0.738543	0.422345	deleterious	ENSG00000073050	ENST00000262887	XRCC1
5	112176559	.	T	G	0.128871	nan	0.717423	0.423147	deleterious	ENSG00000134982	ENST00000457016	APC
9	5054749	.	A	C	0.150849	0.29171	0.835962	0.426174	deleterious	ENSG00000096968	ENST00000381652	JAK2
1	156846233	.	G	A	0.01998	nan	0.839932	0.429956	deleterious	ENSG00000198400	ENST00000524377	NTRK1
11	69462856	.	C	T	0.013986	nan	0.847932	0.430959	deleterious	ENSG00000110092	ENST00000227507	CCND1
17	41245199	.	G	A	0.291708	0.181532	0.849362	0.440867	deleterious	ENSG00000012048	ENST00000471181	BRCA1
9	139404274	.	G	A	0.28971	0.0797482	0.96325	0.444236	deleterious	ENSG00000148400	ENST00000277541	NOTCH1
11	108159704	.	G	T	0.455544	0.09234	0.824832	0.457572	deleterious	ENSG00000149311	ENST00000278616	ATM
2	29940529	.	A	T	0.012987	nan	0.905401	0.459194	deleterious	ENSG00000171094	ENST00000389048	ALK
1	162741914	.	C	T	0.367632	0.150052	0.866151	0.461279	deleterious	ENSG00000162733	ENST00000367922	DDR2
5	56178096	.	C	T	0.442557	0.145855	0.798612	0.462342	deleterious	ENSG00000095015	ENST00000399503	MAP3K1
17	63532517	.	G	A	0.027972	nan	0.915291	0.471631	deleterious	ENSG00000168646	ENST00000307078	AXIN2
1	115256486	.	G	A	0.65035	0.0535152	0.735423	0.479763	deleterious	ENSG00000213281	ENST00000369535	NRAS
7	43506059	.	A	G	0.0729271	nan	0.892601	0.482764	deleterious	ENSG00000002746	ENST00000395891	HECW1
10	123325217	.	C	T	0.273726	0.217209	0.96205	0.484328	deleterious	ENSG00000066468	ENST00000457416	FGFR2
17	29687648	.	C	T	0.232767	0.284365	0.940661	0.485931	deleterious	ENSG00000196712	ENST00000358273	NF1
3	37089012	.	G	A	0.263736	0.346275	0.855041	0.488351	deleterious	ENSG00000076242	ENST00000231790	MLH1
1	65309780	.	G	A	0.641359	0.0629591	0.787182	0.497167	deleterious	ENSG00000162434	ENST00000342505	JAK1
13	48954301	.	C	T	0.202797	0.406086	0.895341	0.501408	deleterious	ENSG00000139687	ENST00000267163	RB1
7	151935831	.	G	A	0.365634	0.173137	0.9661	0.501624	deleterious	ENSG00000055609	ENST00000262189	KMT2C
1	11264620	.	G	C	0.711289	0.437566	0.934511	0.694455	deleterious	ENSG00000198793	ENST00000361445	MTOR
9	87359988	.	G	A	0.987013	0.666317	0.822102	0.825144	deleterious	ENSG00000148053	ENST00000376214	NTRK2
17	7579312	.	C	T	0.991009	0.84575	0.652233	0.829664	deleterious	ENSG00000141510	ENST00000269305	TP53
